# Supplementary material for: CaMKK2 facilitates Golgi-associated vesicle trafficking to sustain cancer cell proliferation
Source: Cell Death Dis. 2021 Nov 1;12(11):1040. doi: 10.1038/s41419-021-04335-x (PMC8560770; doi:10.1038/s41419-021-04335-x)
Supplement: Supplementary file 4 — Supplementary Table S1 [file 41419_2021_4335_MOESM4_ESM.xlsx]

## Sheet: Combined.xls
	HEK293 CaMKK2-pCMV-Ac-GFP			# unique peptides
	Identified Proteins (26/895)	Accession Number	Molecular Weight	CAMKK2 IP	IgG IP	Coverage (%)
HEK293 CaMKK2-pCMV-Ac-GFP	Junction plakoglobin OS=Homo sapiens GN=JUP PE=1 SV=3	PLAK_HUMAN	82 kDa	9	0	14
HEK293 CaMKK2-pCMV-Ac-GFP	Survival motor neuron protein OS=Homo sapiens GN=SMN1 PE=1 SV=1	SMN_HUMAN	32 kDa	5	0	21
HEK293 CaMKK2-pCMV-Ac-GFP	Component of gems 4 OS=Homo sapiens GN=GEMIN4 PE=1 SV=1	GEMI4_HUMAN	120 kDa	5	0	4.5
HEK293 CaMKK2-pCMV-Ac-GFP	Desmoplakin OS=Homo sapiens GN=DSP PE=1 SV=3	DESP_HUMAN	332 kDa	6	0	2.5
HEK293 CaMKK2-pCMV-Ac-GFP	40S ribosomal protein S3 OS=Homo sapiens GN=RPS3 PE=1 SV=2	RS3_HUMAN	27 kDa	4	0	18
HEK293 CaMKK2-pCMV-Ac-GFP	Probable ATP-dependent RNA helicase DDX20 OS=Homo sapiens GN=DDX20 PE=1 SV=2	DDX20_HUMAN	92 kDa	4	0	6.8
HEK293 CaMKK2-pCMV-Ac-GFP	Glyceraldehyde-3-phosphate dehydrogenase OS=Homo sapiens GN=GAPDH PE=1 SV=3	G3P_HUMAN	36 kDa	2	0	6.9
HEK293 CaMKK2-pCMV-Ac-GFP	ADP/ATP translocase 2 OS=Homo sapiens GN=SLC25A5 PE=1 SV=6	ADT2_HUMAN	33 kDa	2	0	5.7
HEK293 CaMKK2-pCMV-Ac-GFP	Heat shock protein 75 kDa, mitochondrial OS=Homo sapiens GN=TRAP1 PE=1 SV=3	TRAP1_HUMAN	80 kDa	3	0	5.3
HEK293 CaMKK2-pCMV-Ac-GFP	Guanine nucleotide-binding protein subunit beta-2-like 1 OS=Homo sapiens GN=GNB2L1 PE=1 SV=3	GBLP_HUMAN	35 kDa	3	0	12
HEK293 CaMKK2-pCMV-Ac-GFP	40S ribosomal protein S7 OS=Homo sapiens GN=RPS7 PE=1 SV=1	RS7_HUMAN	22 kDa	2	0	10
HEK293 CaMKK2-pCMV-Ac-GFP	Gem-associated protein 6 OS=Homo sapiens GN=GEMIN6 PE=1 SV=1	GEMI6_HUMAN	19 kDa	2	0	16
HEK293 CaMKK2-pCMV-Ac-GFP	Protein S100-A9 OS=Homo sapiens GN=S100A9 PE=1 SV=1	S10A9_HUMAN	13 kDa	2	0	7
HEK293 CaMKK2-pCMV-Ac-GFP	Prohibitin-2 OS=Homo sapiens GN=PHB2 PE=1 SV=2	PHB2_HUMAN	33 kDa	1	0	2.7
HEK293 CaMKK2-pCMV-Ac-GFP	Cathepsin D OS=Homo sapiens GN=CTSD PE=1 SV=1	CATD_HUMAN	45 kDa	2	0	4.6
HEK293 CaMKK2-pCMV-Ac-GFP	60S ribosomal protein L27 OS=Homo sapiens GN=RPL27 PE=1 SV=2	RL27_HUMAN	16 kDa	1	0	6.6
HEK293 CaMKK2-pCMV-Ac-GFP	40S ribosomal protein S20 OS=Homo sapiens GN=RPS20 PE=1 SV=1	RS20_HUMAN	13 kDa	1	0	9.2
HEK293 CaMKK2-pCMV-Ac-GFP	ADP/ATP translocase 3 OS=Homo sapiens GN=SLC25A6 PE=1 SV=4	ADT3_HUMAN	33 kDa	1	0	10
HEK293 CaMKK2-pCMV-Ac-GFP	Histone H2A type 1-D OS=Homo sapiens GN=HIST1H2AD PE=1 SV=2	H2A1D_HUMAN (+6)	14 kDa	1	0	6.9
HEK293 CaMKK2-pCMV-Ac-GFP	Peroxiredoxin-4 OS=Homo sapiens GN=PRDX4 PE=1 SV=1	PRDX4_HUMAN	31 kDa	1	0	8.5
HEK293 CaMKK2-pCMV-Ac-GFP	Histone H4 OS=Homo sapiens GN=HIST1H4A PE=1 SV=2	H4_HUMAN	11 kDa	1	0	12
HEK293 CaMKK2-pCMV-Ac-GFP	Serine-threonine kinase receptor-associated protein OS=Homo sapiens GN=STRAP PE=1 SV=1	STRAP_HUMAN	38 kDa	1	0	3.4
HEK293 CaMKK2-pCMV-Ac-GFP	60S ribosomal protein L9 OS=Homo sapiens GN=RPL9 PE=1 SV=1	RL9_HUMAN	22 kDa	1	0	5.2
HEK293 CaMKK2-pCMV-Ac-GFP	Survival of motor neuron protein-interacting protein 1 OS=Homo sapiens GN=SIP1 PE=1 SV=1	GEMI2_HUMAN	32 kDa	2	0	6.8
HEK293 CaMKK2-pCMV-Ac-GFP	Dermcidin OS=Homo sapiens GN=DCD PE=1 SV=2	DCD_HUMAN	11 kDa	1	0	10
HEK293 CaMKK2-pCMV-Ac-GFP	Caspase-14 OS=Homo sapiens GN=CASP14 PE=1 SV=2	CASPE_HUMAN	28 kDa	2	0	8.7
	LNCaP R1881			# unique peptides
LNCaP R1881	Identified Proteins	Accession Number	Molecular Weight	CAMKK2 IP	IgG IP	Coverage (%)
LNCaP R1881	Calcium/calmodulin-dependent protein kinase kinase 2 OS=Homo sapiens GN=CAMKK2 PE=1 SV=1	KKCC2_HUMAN	65 kDa	23	0	39
LNCaP R1881	Polyribonucleotide nucleotidyltransferase 1, mitochondrial OS=Homo sapiens GN=PNPT1 PE=1 SV=2	PNPT1_HUMAN	86 kDa	16	0	22
LNCaP R1881	Regulator of nonsense transcripts 1 OS=Homo sapiens GN=UPF1 PE=1 SV=2	RENT1_HUMAN	124 kDa	6	0	6.7
LNCaP R1881	Methylmalonate-semialdehyde dehydrogenase [acylating], mitochondrial OS=Homo sapiens GN=ALDH6A1 PE=1 SV=2	MMSA_HUMAN	58 kDa	5	0	12
LNCaP R1881	Thioredoxin domain-containing protein 5 OS=Homo sapiens GN=TXNDC5 PE=1 SV=2	TXND5_HUMAN	48 kDa	4	0	10
LNCaP R1881	Survival motor neuron protein OS=Homo sapiens GN=SMN1 PE=1 SV=1	SMN_HUMAN	32 kDa	7	0	23
LNCaP R1881	Catalase OS=Homo sapiens GN=CAT PE=1 SV=3	CATA_HUMAN	60 kDa	4	0	13
LNCaP R1881	Microtubule-associated protein 4 OS=Homo sapiens GN=MAP4 PE=1 SV=3	MAP4_HUMAN	121 kDa	3	0	3.4
LNCaP R1881	40S ribosomal protein S9 OS=Homo sapiens GN=RPS9 PE=1 SV=3	RS9_HUMAN	23 kDa	3	0	14
LNCaP R1881	3-ketoacyl-CoA thiolase, peroxisomal OS=Homo sapiens GN=ACAA1 PE=1 SV=2	THIK_HUMAN	44 kDa	5	0	14
LNCaP R1881	Coatomer subunit delta OS=Homo sapiens GN=ARCN1 PE=1 SV=1	COPD_HUMAN	57 kDa	3	0	6.5
LNCaP R1881	Enoyl-CoA hydratase, mitochondrial OS=Homo sapiens GN=ECHS1 PE=1 SV=4	ECHM_HUMAN	31 kDa	4	0	14
LNCaP R1881	40S ribosomal protein S13 OS=Homo sapiens GN=RPS13 PE=1 SV=2	RS13_HUMAN	17 kDa	2	0	13
LNCaP R1881	40S ribosomal protein S8 OS=Homo sapiens GN=RPS8 PE=1 SV=2	RS8_HUMAN	24 kDa	2	0	13
LNCaP R1881	Isoleucyl-tRNA synthetase, mitochondrial OS=Homo sapiens GN=IARS2 PE=1 SV=2	SYIM_HUMAN	114 kDa	2	0	2.9
LNCaP R1881	Arginyl-tRNA synthetase, cytoplasmic OS=Homo sapiens GN=RARS PE=1 SV=2	SYRC_HUMAN	75 kDa	2	0	3.3
LNCaP R1881	Splicing factor, arginine/serine-rich 1 OS=Homo sapiens GN=SFRS1 PE=1 SV=2	SFRS1_HUMAN	28 kDa	2	0	6.9
LNCaP R1881	Proliferation-associated protein 2G4 OS=Homo sapiens GN=PA2G4 PE=1 SV=3	PA2G4_HUMAN	44 kDa	2	0	7.1
LNCaP R1881	L-xylulose reductase OS=Homo sapiens GN=DCXR PE=1 SV=2	DCXR_HUMAN	26 kDa	3	0	12
LNCaP R1881	26S protease regulatory subunit 6A OS=Homo sapiens GN=PSMC3 PE=1 SV=3	PRS6A_HUMAN	49 kDa	2	0	7.3
LNCaP R1881	60S ribosomal protein L21 OS=Homo sapiens GN=RPL21 PE=1 SV=2	RL21_HUMAN	19 kDa	2	0	16
LNCaP R1881	Spliceosome RNA helicase BAT1 OS=Homo sapiens GN=BAT1 PE=1 SV=1	UAP56_HUMAN	49 kDa	2	0	5.6
LNCaP R1881	Glutathione synthetase OS=Homo sapiens GN=GSS PE=1 SV=1	GSHB_HUMAN	52 kDa	2	0	3.8
LNCaP R1881	Probable ATP-dependent RNA helicase DDX20 OS=Homo sapiens GN=DDX20 PE=1 SV=2	DDX20_HUMAN	92 kDa	2	0	3.2
LNCaP R1881	Tryptophanyl-tRNA synthetase, cytoplasmic OS=Homo sapiens GN=WARS PE=1 SV=2	SYWC_HUMAN	53 kDa	2	0	4.9
LNCaP R1881	Peptidyl-prolyl cis-trans isomerase FKBP1A OS=Homo sapiens GN=FKBP1A PE=1 SV=2	FKB1A_HUMAN	12 kDa	2	0	16
LNCaP R1881	Extended synaptotagmin-1 OS=Homo sapiens GN=ESYT1 PE=1 SV=1	ESYT1_HUMAN	123 kDa	2	0	2.2
LNCaP R1881	Chromobox protein homolog 3 OS=Homo sapiens GN=CBX3 PE=1 SV=4	CBX3_HUMAN	21 kDa	2	0	15
LNCaP R1881	Thyroid hormone receptor-associated protein 3 OS=Homo sapiens GN=THRAP3 PE=1 SV=2	TR150_HUMAN	109 kDa	2	0	2.4
LNCaP R1881	Proteasome subunit alpha type-3 OS=Homo sapiens GN=PSMA3 PE=1 SV=2	PSA3_HUMAN	28 kDa	2	0	10
LNCaP R1881	Glutathione reductase, mitochondrial OS=Homo sapiens GN=GSR PE=1 SV=2	GSHR_HUMAN	56 kDa	2	0	5.9
LNCaP R1881	NADH dehydrogenase [ubiquinone] 1 alpha subcomplex subunit 7 OS=Homo sapiens GN=NDUFA7 PE=1 SV=3	NDUA7_HUMAN	13 kDa	2	0	17
LNCaP R1881	Dihydrolipoyllysine-residue succinyltransferase component of 2-oxoglutarate dehydrogenase complex, mitochondrial OS=Homo sapiens GN=DLST PE=1 SV=3	ODO2_HUMAN	49 kDa	2	0	5.5
LNCaP R1881	Proteasome subunit alpha type-1 OS=Homo sapiens GN=PSMA1 PE=1 SV=1	PSA1_HUMAN	30 kDa	2	0	8.7
LNCaP R1881	Ras-related protein Rab-18 OS=Homo sapiens GN=RAB18 PE=1 SV=1	RAB18_HUMAN	23 kDa	2	0	11
LNCaP R1881	Protein ERGIC-53 OS=Homo sapiens GN=LMAN1 PE=1 SV=2	LMAN1_HUMAN	58 kDa	2	0	3.7
LNCaP R1881	Alpha-methylacyl-CoA racemase OS=Homo sapiens GN=AMACR PE=1 SV=1	AMACR_HUMAN	42 kDa	2	0	2.2
LNCaP R1881	Non-POU domain-containing octamer-binding protein OS=Homo sapiens GN=NONO PE=1 SV=4	NONO_HUMAN	54 kDa	3	0	8.7
LNCaP R1881	Poly [ADP-ribose] polymerase 1 OS=Homo sapiens GN=PARP1 PE=1 SV=4	PARP1_HUMAN	113 kDa	1	0	1.3
LNCaP R1881	Epoxide hydrolase 1 OS=Homo sapiens GN=EPHX1 PE=1 SV=1	HYEP_HUMAN	53 kDa	2	0	6.2
LNCaP R1881	Nuclease-sensitive element-binding protein 1 OS=Homo sapiens GN=YBX1 PE=1 SV=3	YBOX1_HUMAN	36 kDa	2	0	12
LNCaP R1881	Protein NipSnap homolog 1 OS=Homo sapiens GN=NIPSNAP1 PE=1 SV=1	NIPS1_HUMAN	33 kDa	2	0	3.9
LNCaP R1881	Lupus La protein OS=Homo sapiens GN=SSB PE=1 SV=2	LA_HUMAN	47 kDa	1	0	2.7
LNCaP R1881	Chloride intracellular channel protein 1 OS=Homo sapiens GN=CLIC1 PE=1 SV=4	CLIC1_HUMAN	27 kDa	2	0	12
LNCaP R1881	Eukaryotic translation initiation factor 5B OS=Homo sapiens GN=EIF5B PE=1 SV=4	IF2P_HUMAN	139 kDa	1	0	1.4
LNCaP R1881	Tyrosyl-tRNA synthetase, cytoplasmic OS=Homo sapiens GN=YARS PE=1 SV=4	SYYC_HUMAN	59 kDa	1	0	3.8
LNCaP R1881	V-type proton ATPase catalytic subunit A OS=Homo sapiens GN=ATP6V1A PE=1 SV=2	VATA_HUMAN	68 kDa	1	0	1.5
LNCaP R1881	26S protease regulatory subunit 6B OS=Homo sapiens GN=PSMC4 PE=1 SV=2	PRS6B_HUMAN	47 kDa	1	0	2.6
LNCaP R1881	Eukaryotic translation elongation factor 1 epsilon-1 OS=Homo sapiens GN=EEF1E1 PE=1 SV=1	MCA3_HUMAN	20 kDa	2	0	12
LNCaP R1881	60 kDa SS-A/Ro ribonucleoprotein OS=Homo sapiens GN=TROVE2 PE=1 SV=2	RO60_HUMAN	61 kDa	1	0	2
LNCaP R1881	DNA topoisomerase 1 OS=Homo sapiens GN=TOP1 PE=1 SV=2	TOP1_HUMAN	91 kDa	1	0	1.7
LNCaP R1881	Septin-2 OS=Homo sapiens GN=SEPT2 PE=1 SV=1	SEPT2_HUMAN	41 kDa	1	0	4.7
LNCaP R1881	60S ribosomal protein L14 OS=Homo sapiens GN=RPL14 PE=1 SV=4	RL14_HUMAN	23 kDa	1	0	5.6
LNCaP R1881	DNA-(apurinic or apyrimidinic site) lyase OS=Homo sapiens GN=APEX1 PE=1 SV=2	APEX1_HUMAN	36 kDa	1	0	5.3
LNCaP R1881	Aminopeptidase B OS=Homo sapiens GN=RNPEP PE=1 SV=2	AMPB_HUMAN	73 kDa	1	0	2.3
LNCaP R1881	SRA stem-loop-interacting RNA-binding protein, mitochondrial OS=Homo sapiens GN=SLIRP PE=1 SV=1	SLIRP_HUMAN	12 kDa	1	0	9.2
LNCaP R1881	Hemoglobin subunit alpha OS=Homo sapiens GN=HBA1 PE=1 SV=2	HBA_HUMAN	15 kDa	2	0	17
LNCaP R1881	Vesicle-trafficking protein SEC22b OS=Homo sapiens GN=SEC22B PE=1 SV=3	SC22B_HUMAN	25 kDa	1	0	6.5
LNCaP R1881	Developmentally-regulated GTP-binding protein 1 OS=Homo sapiens GN=DRG1 PE=1 SV=1	DRG1_HUMAN	41 kDa	1	0	3
LNCaP R1881	Beta-hexosaminidase subunit beta OS=Homo sapiens GN=HEXB PE=1 SV=3	HEXB_HUMAN	63 kDa	1	0	2.7
LNCaP R1881	Ubiquitin carboxyl-terminal hydrolase 14 OS=Homo sapiens GN=USP14 PE=1 SV=3	UBP14_HUMAN	56 kDa	1	0	2.2
LNCaP R1881	Sarcoplasmic/endoplasmic reticulum calcium ATPase 2 OS=Homo sapiens GN=ATP2A2 PE=1 SV=1	AT2A2_HUMAN	115 kDa	1	0	2.8
LNCaP R1881	UPF0555 protein KIAA0776 OS=Homo sapiens GN=KIAA0776 PE=1 SV=2	K0776_HUMAN	90 kDa	1	0	1.3
LNCaP R1881	Adenylate kinase isoenzyme 1 OS=Homo sapiens GN=AK1 PE=1 SV=3	KAD1_HUMAN	22 kDa	1	0	6.2
LNCaP R1881	Rho GDP-dissociation inhibitor 1 OS=Homo sapiens GN=ARHGDIA PE=1 SV=3	GDIR1_HUMAN	23 kDa	1	0	7.4
LNCaP R1881	Putative high mobility group protein B1-like 1 OS=Homo sapiens GN=HMGB1L1 PE=5 SV=1	HGB1A_HUMAN (+2)	24 kDa	1	0	7.1
LNCaP R1881	RNA-binding protein 39 OS=Homo sapiens GN=RBM39 PE=1 SV=2	RBM39_HUMAN	59 kDa	1	0	2.1
LNCaP R1881	Histidine triad nucleotide-binding protein 2, mitochondrial OS=Homo sapiens GN=HINT2 PE=1 SV=1	HINT2_HUMAN	17 kDa	1	0	9.8
LNCaP R1881	Constitutive coactivator of PPAR-gamma-like protein 1 OS=Homo sapiens GN=FAM120A PE=1 SV=2	F120A_HUMAN	122 kDa	1	0	0.8
LNCaP R1881	Cleavage and polyadenylation specificity factor subunit 5 OS=Homo sapiens GN=NUDT21 PE=1 SV=1	CPSF5_HUMAN	26 kDa	1	0	4
LNCaP R1881	Sodium/potassium-transporting ATPase subunit beta-1 OS=Homo sapiens GN=ATP1B1 PE=1 SV=1	AT1B1_HUMAN	35 kDa	1	0	3.6
LNCaP R1881	Proteasome subunit beta type-6 OS=Homo sapiens GN=PSMB6 PE=1 SV=4	PSB6_HUMAN	25 kDa	1	0	4.2
LNCaP R1881	Lysosome membrane protein 2 OS=Homo sapiens GN=SCARB2 PE=1 SV=2	SCRB2_HUMAN	54 kDa	1	0	2.1
LNCaP R1881	Proteasome subunit alpha type-5 OS=Homo sapiens GN=PSMA5 PE=1 SV=3	PSA5_HUMAN	26 kDa	1	0	7.9
LNCaP R1881	4-aminobutyrate aminotransferase, mitochondrial OS=Homo sapiens GN=ABAT PE=1 SV=3	GABT_HUMAN	56 kDa	1	0	2.4
LNCaP R1881	Tripeptidyl-peptidase 1 OS=Homo sapiens GN=TPP1 PE=1 SV=2	TPP1_HUMAN	61 kDa	1	0	2.5
LNCaP R1881	Proteasome subunit alpha type-7 OS=Homo sapiens GN=PSMA7 PE=1 SV=1	PSA7_HUMAN	28 kDa	1	0	4.4
LNCaP R1881	Aflatoxin B1 aldehyde reductase member 2 OS=Homo sapiens GN=AKR7A2 PE=1 SV=3	ARK72_HUMAN	40 kDa	1	0	6.4
LNCaP R1881	Gem-associated protein 6 OS=Homo sapiens GN=GEMIN6 PE=1 SV=1	GEMI6_HUMAN	19 kDa	1	0	7.8
LNCaP R1881	Small nuclear ribonucleoprotein Sm D2 OS=Homo sapiens GN=SNRPD2 PE=1 SV=1	SMD2_HUMAN	14 kDa	1	0	1.8
LNCaP R1881	Solute carrier family 12 member 2 OS=Homo sapiens GN=SLC12A2 PE=1 SV=1	S12A2_HUMAN	131 kDa	1	0	1.8
LNCaP R1881	Proteasome subunit beta type-5 OS=Homo sapiens GN=PSMB5 PE=1 SV=3	PSB5_HUMAN	28 kDa	1	0	3.8
LNCaP R1881	B-cell receptor-associated protein 31 OS=Homo sapiens GN=BCAP31 PE=1 SV=3	BAP31_HUMAN	28 kDa	1	0	6.1
LNCaP R1881	Cytochrome c1, heme protein, mitochondrial OS=Homo sapiens GN=CYC1 PE=1 SV=2	CY1_HUMAN	35 kDa	1	0	4.9
LNCaP R1881	ADP-ribosylation factor-like protein 3 OS=Homo sapiens GN=ARL3 PE=1 SV=2	ARL3_HUMAN	20 kDa	1	0	6
LNCaP R1881	Ubiquitin carboxyl-terminal hydrolase 10 OS=Homo sapiens GN=USP10 PE=1 SV=2	UBP10_HUMAN	87 kDa	1	0	1.5
LNCaP R1881	Acyl-protein thioesterase 1 OS=Homo sapiens GN=LYPLA1 PE=1 SV=1	LYPA1_HUMAN	25 kDa	1	0	4.8
LNCaP R1881	Phosphomevalonate kinase OS=Homo sapiens GN=PMVK PE=1 SV=3	PMVK_HUMAN	22 kDa	1	0	4.2
LNCaP R1881	Pyrroline-5-carboxylate reductase 2 OS=Homo sapiens GN=PYCR2 PE=1 SV=1	P5CR2_HUMAN	34 kDa	1	0	5
LNCaP R1881	UDP-glucose:glycoprotein glucosyltransferase 1 OS=Homo sapiens GN=UGGT1 PE=1 SV=3	UGGG1_HUMAN	177 kDa	1	0	0.9
	LNCaP EtOH			# unique peptides
LNCaP EtOH	Identified Proteins	Accession Number	Molecular Weight	CAMKK2 IP	IgG IP	Coverage (%)
LNCaP EtOH	Calcium/calmodulin-dependent protein kinase kinase 2 OS=Homo sapiens GN=CAMKK2 PE=1 SV=1	KKCC2_HUMAN	65 kDa	17	0	34
LNCaP EtOH	52 kDa Ro protein OS=Homo sapiens GN=TRIM21 PE=1 SV=1	RO52_HUMAN	54 kDa	6	0	16
LNCaP EtOH	Survival motor neuron protein OS=Homo sapiens GN=SMN1 PE=1 SV=1	SMN_HUMAN	32 kDa	5	0	23
LNCaP EtOH	Inosine-5'-monophosphate dehydrogenase 2 OS=Homo sapiens GN=IMPDH2 PE=1 SV=2	IMDH2_HUMAN	56 kDa	3	0	9.5
LNCaP EtOH	COP9 signalosome complex subunit 4 OS=Homo sapiens GN=COPS4 PE=1 SV=1	CSN4_HUMAN	46 kDa	3	0	8.9
LNCaP EtOH	Heterogeneous nuclear ribonucleoprotein R OS=Homo sapiens GN=HNRNPR PE=1 SV=1	HNRPR_HUMAN	71 kDa	2	0	5.4
LNCaP EtOH	Caprin-1 OS=Homo sapiens GN=CAPRIN1 PE=1 SV=2	CAPR1_HUMAN	78 kDa	2	0	4.1
LNCaP EtOH	28S ribosomal protein S23, mitochondrial OS=Homo sapiens GN=MRPS23 PE=1 SV=2	RT23_HUMAN	22 kDa	2	0	11
LNCaP EtOH	7-dehydrocholesterol reductase OS=Homo sapiens GN=DHCR7 PE=1 SV=1	DHCR7_HUMAN	54 kDa	2	0	4
LNCaP EtOH	UPF0027 protein C22orf28 OS=Homo sapiens GN=C22orf28 PE=1 SV=1	CV028_HUMAN	55 kDa	2	0	5.3
LNCaP EtOH	Cytochrome c1, heme protein, mitochondrial OS=Homo sapiens GN=CYC1 PE=1 SV=2	CY1_HUMAN	35 kDa	2	0	8.9
LNCaP EtOH	Eukaryotic translation initiation factor 1A, X-chromosomal OS=Homo sapiens GN=EIF1AX PE=1 SV=2	IF1AX_HUMAN (+1)	16 kDa	2	0	20
LNCaP EtOH	STIP1 homology and U box-containing protein 1 OS=Homo sapiens GN=STUB1 PE=1 SV=2	STUB1_HUMAN	35 kDa	2	0	8.6
LNCaP EtOH	UPF0160 protein MYG1, mitochondrial OS=Homo sapiens GN=C12orf10 PE=1 SV=1	MYG1_HUMAN	42 kDa	2	0	4.8
LNCaP EtOH	Phosphomevalonate kinase OS=Homo sapiens GN=PMVK PE=1 SV=3	PMVK_HUMAN	22 kDa	2	0	9.9
LNCaP EtOH	Pyrroline-5-carboxylate reductase 2 OS=Homo sapiens GN=PYCR2 PE=1 SV=1	P5CR2_HUMAN	34 kDa	2	0	11
LNCaP EtOH	TBC1 domain family member 4 OS=Homo sapiens GN=TBC1D4 PE=1 SV=2	TBCD4_HUMAN	147 kDa	2	0	1.5
LNCaP EtOH	Annexin A7 OS=Homo sapiens GN=ANXA7 PE=1 SV=3	ANXA7_HUMAN	53 kDa	2	0	5.1
LNCaP EtOH	Coiled-coil domain-containing protein 51 OS=Homo sapiens GN=CCDC51 PE=1 SV=2	CCD51_HUMAN	46 kDa	2	0	7.5
LNCaP EtOH	Nucleosome assembly protein 1-like 4 OS=Homo sapiens GN=NAP1L4 PE=1 SV=1	NP1L4_HUMAN	43 kDa	2	0	6.9
LNCaP EtOH	Xaa-Pro aminopeptidase 1 OS=Homo sapiens GN=XPNPEP1 PE=1 SV=3	XPP1_HUMAN	70 kDa	2	0	4.8
LNCaP EtOH	WD repeat-containing protein 1 OS=Homo sapiens GN=WDR1 PE=1 SV=4	WDR1_HUMAN	66 kDa	2	0	3.1
LNCaP EtOH	Induced myeloid leukemia cell differentiation protein Mcl-1 OS=Homo sapiens GN=MCL1 PE=1 SV=3	MCL1_HUMAN	37 kDa	2	0	8
LNCaP EtOH	Proteasome subunit beta type-2 OS=Homo sapiens GN=PSMB2 PE=1 SV=1	PSB2_HUMAN	23 kDa	2	0	14
LNCaP EtOH	Aldehyde dehydrogenase X, mitochondrial OS=Homo sapiens GN=ALDH1B1 PE=1 SV=2	AL1B1_HUMAN	57 kDa	2	0	5.2
LNCaP EtOH	Protein NDRG1 OS=Homo sapiens GN=NDRG1 PE=1 SV=1	NDRG1_HUMAN	43 kDa	1	0	6.3
LNCaP EtOH	Keratin, type II cytoskeletal 5 OS=Homo sapiens GN=KRT5 PE=1 SV=3	K2C5_HUMAN	62 kDa	1	0	3.9
LNCaP EtOH	Probable ATP-dependent RNA helicase DDX20 OS=Homo sapiens GN=DDX20 PE=1 SV=2	DDX20_HUMAN	92 kDa	1	0	1.8
LNCaP EtOH	Developmentally-regulated GTP-binding protein 1 OS=Homo sapiens GN=DRG1 PE=1 SV=1	DRG1_HUMAN	41 kDa	1	0	3
LNCaP EtOH	RNA-binding protein 39 OS=Homo sapiens GN=RBM39 PE=1 SV=2	RBM39_HUMAN	59 kDa	1	0	2.1
LNCaP EtOH	Splicing factor, arginine/serine-rich 7 OS=Homo sapiens GN=SFRS7 PE=1 SV=1	SFRS7_HUMAN	27 kDa	1	0	8.8
LNCaP EtOH	Transformer-2 protein homolog beta OS=Homo sapiens GN=TRA2B PE=1 SV=1	TRA2B_HUMAN	34 kDa	1	0	3.1
LNCaP EtOH	Cytochrome b-c1 complex subunit 8 OS=Homo sapiens GN=UQCRQ PE=1 SV=4	QCR8_HUMAN	10 kDa	2	0	18
LNCaP EtOH	Aflatoxin B1 aldehyde reductase member 2 OS=Homo sapiens GN=AKR7A2 PE=1 SV=3	ARK72_HUMAN	40 kDa	2	0	6.4
LNCaP EtOH	40S ribosomal protein S11 OS=Homo sapiens GN=RPS11 PE=1 SV=3	RS11_HUMAN	18 kDa	1	0	6.3
LNCaP EtOH	Transformer-2 protein homolog alpha OS=Homo sapiens GN=TRA2A PE=1 SV=1	TRA2A_HUMAN	33 kDa	1	0	3.2
LNCaP EtOH	Vacuolar protein sorting-associated protein 26A OS=Homo sapiens GN=VPS26A PE=1 SV=2	VP26A_HUMAN	38 kDa	2	0	7.6
LNCaP EtOH	Serine/threonine-protein phosphatase PP1-alpha catalytic subunit OS=Homo sapiens GN=PPP1CA PE=1 SV=1	PP1A_HUMAN	38 kDa	2	0	13
