# Supplementary material for: CaMKK2 facilitates Golgi-associated vesicle trafficking to sustain cancer cell proliferation
Source: Cell Death Dis. 2021 Nov 1;12(11):1040. doi: 10.1038/s41419-021-04335-x (PMC8560770; doi:10.1038/s41419-021-04335-x)
Supplement: Supplementary file 5 — Supplementary Table S2 [file 41419_2021_4335_MOESM5_ESM.xlsx]

## Sheet: Indentified CBM candidates
gene_name	found.in.samples_Input	found.in.samples_IP	av.top3_Input	av.top3_IP			Excluding endogenously biotinylated	Excluding proteasomal and chaperones	Resulting 883 proteins
A0A0J9YXB3|A6NIZ1|RAP1B	0	2	NA	5.99792			PC	PSMA7	A0A0J9YXB3
AASS	3	3	8.42386	5.97246			MCCC1	PSMC4	AASS
ABCB6	3	3	8.16086	6.1501			ACACB	PSMC6	ABCB6
ABCC4	3	3	8.57572	6.57365			MCCC2	PSMC5	ABCC4
ABCD1	3	2	8.12358	5.96094			ACACA	PSMA4	ABCD1
ABCD3	3	3	8.28716	6.21459			PSMD7	PSMC3	ABCD3
ABCF1	3	3	8.51644	6.73177				PSMD13	ABCF1
ABCF2	3	3	8.38566	6.23019				PSMD3	ABCF2
ABCF3	3	3	8.25524	7.19688				ADRM1	ABCF3
ABHD11	3	3	8.67626	6.51339				PSMA6	ABHD11
ACAA2	3	2	7.66616	6.06997				PSMC1	ACAA2
ACACA	3	3	8.78943	8.20895				CCT4	ACAD9
ACAD9	3	3	8.81599	6.82998				PSMB6	ACADM
ACADM	3	2	9.07538	6.48417				PSMC2	ACADVL
ACADVL	3	3	9.47623	6.9678				PSMD2	ACAT1
ACAT1	3	3	9.4482	7.68272				PSMD11	ACLY
ACLY	3	3	9.26347	6.66728				PSMD4	ACSL3
ACSL3	3	3	9.07139	7.25536				UBAP2L	ACSM3
ACSM3	3	2	8.37925	6.7579				PSME3	ACSS2
ACSS2	3	3	8.08924	6.16492				PSMB5	ACTN4
ACTN4	3	3	9.06951	6.00227				PSMB7	ACTR1A
ACTR1A	3	3	8.72489	6.43554				PSMD1	ADD1
ADD1	3	3	7.97219	6.24935				PSMD12	ADD3
ADD3	3	2	7.62483	5.67626				PSMD6	ADPGK
ADPGK	3	2	7.4292	5.97193				PSMD8	ADRBK1
ADRBK1	3	2	8.37697	6.27564				HSP90AA1	AGK
AGK	3	3	8.45776	6.54756				HSP90AB1	AHCYL2
AHCYL2	3	2	8.04624	5.89945				HSPA14	AHNAK
AHNAK	3	3	8.89289	7.0178				HSPA1B	AIDA
AIDA	3	2	8.7795	6.83261				HSPA4	AK4
AK4	3	3	9.1102	6.46502				HSPA8	AKAP1
AKAP1	3	2	8.16378	5.81604				HSPD1	ALCAM
ALCAM	3	3	8.73326	6.37961				DNAJB1	ALDH3A2
ALDH3A2	3	3	8.76472	6.39132				DNAJB11	ALG6
ALG6	3	3	8.11844	6.23851				DNAJB12	ANKRD17
ANKRD17	3	2	7.9735	6.23018				DNAJC1	ANXA11
ANXA11	3	3	8.92714	6.54045				DNAJC2	ANXA2
ANXA2	3	2	8.58693	6.9291				DNAJC3	ANXA7
ANXA7	3	3	9.10166	6.26518				DNAJC7	AP1G1
AP1G1	3	3	8.71722	6.39637				DNAJC8	AP1G2
AP1G2	3	3	8.04839	6.19686				DNAJC9	AP1M1
AP1M1	3	2	8.3301	5.95613					AP1M2
AP1M2	3	2	8.65398	6.53034					AP2A2
AP2A2	3	3	8.14806	6.07372					AP2M1
AP2M1	3	3	8.59092	6.35803					AP3B1
AP3B1	3	3	8.29331	6.17173					APEH
APEH	3	3	8.93828	5.83301					APEX1
APEX1	3	3	9.06594	6.79928					API5
API5	3	2	8.57906	6.90669					APMAP
APMAP	3	3	8.92789	6.53462					APP
APP	3	3	7.8363	6.21825					ARCN1
ARCN1	3	3	8.95125	7.64314					ARF3
ARF3|ARF1	0	3	NA	6.53231					ARF4
ARF4	3	3	8.93952	6.50486					ARF5
ARF5	3	2	8.8114	6.11681					ARFGAP3
ARFGAP3	3	3	8.61973	6.48866					ARFGEF1
ARFGEF1	3	2	8.08863	6.13364					ARFGEF3
ARFGEF3	3	3	8.23703	6.2484					ARFIP1
ARFIP1	3	3	8.49087	6.25513					ARGLU1
ARGLU1	3	3	8.45089	6.44404					ARHGAP10
ARHGAP10	3	2	7.4208	6.03425					ARHGAP17
ARHGAP17	3	2	7.87268	6.23222					ARHGAP18
ARHGAP18	3	2	7.62962	6.13828					ARHGAP5
ARHGAP5	3	3	7.66665	5.65447					ARHGDIA
ARHGDIA	3	2	9.44859	6.39682					ARHGEF16
ARHGEF16	3	3	8.06672	6.34135					ARMC6
ARMC6	3	3	8.10199	6.21108					ARMCX3
ARMCX3	3	2	8.12823	6.50941					ARVCF
ARVCF	3	3	8.0746	5.78493					ASAH1
ASAH1	3	3	8.86775	6.91055					ATL3
ATL3	3	3	9.01309	6.61011					ATP1A1
ATP1A1	3	3	9.23679	7.10243					ATP2A2
ATP2A2	3	3	9.16358	6.99015					ATP2B1
ATP2B1	3	3	8.65224	6.83807					ATP2B4
ATP2B4	3	2	8.45626	6.46756					ATP2C1
ATP2C1	3	3	8.27649	6.28262					ATP5B
ATP5B	3	3	9.62599	7.42055					ATP5C1
ATP5C1	3	3	9.31627	6.76058					ATP5F1
ATP5F1	3	2	8.83858	6.65646					ATP5J2
ATP5J2	3	2	7.96061	5.69028					ATP6V1B2
ATP6V1B2	3	3	8.58428	6.73618					ATP6V1C1
ATP6V1C1	3	3	8.30695	6.26657					ATP6V1E1
ATP6V1E1	3	3	8.45774	6.3522					ATRX
ATRX	3	3	7.59602	6.0295					AUH
AUH	3	3	8.3035	6.25637					AVL9
AVL9	3	3	7.92006	6.06376					BAIAP2
BAIAP2	3	3	7.50331	6.12308					BAIAP2L1
BAIAP2L1	3	3	8.01376	6.19384					BCAP29
BCAP29	3	2	8.29133	6.46507					BCAP31
BCAP31	3	3	9.36492	7.06123					BCLAF1
BCLAF1	3	3	8.38203	6.63505					BCR
BCR	3	3	7.17499	6.00017					BIRC6
BIRC6	3	2	8.08281	5.7896					BRI3BP
BRI3BP	3	2	8.20297	5.93655					BSG
BSG	3	3	9.34677	6.71449					BUB3
BUB3	3	3	8.71116	6.44327					BZW1
BZW1	3	3	9.04894	7.23208					BZW2
BZW2	3	3	8.51041	6.76548					C11ORF58
C11ORF58|SMAP	3	3	8.71969	6.54623					C15ORF38
C15ORF38|ARPIN	3	2	8.09079	6.53513					C6ORF203
C6ORF203	3	3	7.80646	6.2287					C7ORF55
C7ORF55|LUC7L2	0	2	NA	6.6266					CAB39L
CAB39L	3	3	8.69718	6.35134					CALD1
CALD1	3	3	7.86028	6.28458					CALM1
CALM1	3	3	9.22894	6.39604					CAMSAP1
CAMSAP1	3	2	7.66583	6.06621					CAMSAP3
CAMSAP3	3	2	7.38629	5.68486					CAND1
CAND1	3	3	9.09565	7.09124					CANT1
CANT1	3	3	8.21023	6.18759					CANX
CANX	3	3	9.5941	6.70966					CAT
CAT	3	3	9.12443	6.43263					CC2D1A
CC2D1A	3	3	7.92513	6.53896					CC2D1B
CC2D1B	3	3	7.63632	6.25134					CCAR2
CCAR2	3	3	8.84458	6.34211					CCDC12
CCDC12	3	2	7.35942	6.06619					CCDC124
CCDC124	3	3	8.68003	6.7035					CCDC25
CCDC25	3	2	8.33195	6.25922					CCDC47
CCDC47	3	3	8.74269	6.79558					CCDC6
CCDC6	3	3	8.5546	6.46897					CCT5
CCT5	3	3	9.42986	6.96678					CD2AP
CD2AP	3	2	8.31365	5.97651					CD9
CD9	3	2	9.05145	6.34323					CDC73
CDC73	3	2	8.21942	5.80498					CDH1
CDH1	3	3	8.97014	6.39809					CDK11B
CDK11B|CDC2L1|CDK11A	0	2	NA	6.01787					CDK5
CDK5	3	2	8.29564	6.42804					CDK5RAP3
CDK5RAP3	3	3	8.63045	6.30255					CDKN2AIP
CDKN2AIP	3	2	8.03999	6.24043					CEP170B
CEP170B	3	2	7.54882	5.93278					CFL1
CFL1	3	3	9.40273	6.76297					CFL2
CFL2	3	2	8.31932	6.08033					CHD4
CHD4	3	3	7.91249	5.81824					CHID1
CHID1	3	3	8.63197	6.08522					CHMP1A
CHMP1A	3	3	8.25771	7.05721					CHMP1B
CHMP1B	3	3	8.27775	7.05273					CHMP2A
CHMP2A	3	3	8.9255	7.1842					CHMP2B
CHMP2B	3	3	8.35486	6.60796					CHMP3
CHMP3	3	2	8.61265	6.79406					CHMP4B
CHMP4B	3	3	8.68993	6.48184					CHMP7
CHMP7	3	2	8.16959	6.35134					CHORDC1
CHORDC1	3	2	8.96173	6.58708					CISD1
CISD1	3	2	8.07934	5.82742					CKAP4
CKAP4	3	3	9.14488	6.44626					CKAP5
CKAP5	3	3	8.76991	6.64725					CKB
CKB	3	2	9.71549	6.66591					CLASP1
CLASP1	3	3	7.75053	6.00119					CLASP2
CLASP2	3	3	8.04601	5.90661					CLCC1
CLCC1	3	2	8.20315	6.24347					CLCN3
CLCN3	3	2	8.01281	6.12469					CLINT1
CLINT1	3	3	8.52854	6.4493					CLPX
CLPX	3	3	8.39168	6.36414					CLYBL
CLYBL	3	2	8.15697	5.79221					CMTR1
CMTR1	3	2	7.65954	6.12449					CNOT1
CNOT1	3	3	8.36247	5.97472					CNOT3
CNOT3	3	2	7.96995	6.52447					CNP
CNP	3	3	8.73831	6.8492					COG4
COG4	3	3	8.75762	5.97397					COG5
COG5	3	3	8.1274	5.93286					COG7
COG7	3	2	8.03033	5.93536					COPB1
COPB1	3	3	8.97388	7.1458					COPG1
COPG1	3	3	8.90562	7.08128					COPG2
COPG2	3	3	8.38473	6.6548					COPZ1
COPZ1	3	3	8.96248	6.62952					CORO1B
CORO1B	3	3	8.93359	6.66449					COX4I1
COX4I1	3	2	8.43597	6.30159					CPD
CPD	3	3	8.02813	5.95138					CPNE3
CPNE3	3	3	9.09824	6.51007					CPSF6
CPSF6	3	3	8.29248	6.63602					CPSF7
CPSF7	3	2	7.85531	6.0237					CPT2
CPT2	3	3	9.0812	6.45442					CRAT
CRAT	3	3	8.25751	6.5539					CSE1L
CSE1L	3	3	9.09528	6.79801					CSK
CSK	3	2	8.20072	6.35219					CSRP1
CSRP1	3	3	8.43323	6.73345					CTNNA1
CTNNA1	3	3	9.15088	7.2541					CTNNB1
CTNNB1	3	3	9.00627	6.80651					CTSD
CTSD	3	3	9.18659	6.88637					CTTN
CTTN	3	3	9.02681	7.46239					CUL4B
CUL4B	3	3	8.73819	6.48064					CWC15
CWC15	3	2	7.73359	6.13056					CYB5A
CYB5A	3	3	9.11056	6.55938					CYB5R3
CYB5R3	3	3	8.91398	6.69715					CYP20A1
CYP20A1	3	2	7.86144	5.37135					CYP51A1
CYP51A1	3	2	8.49763	6.39424					DAD1
DAD1	3	2	8.51879	6.5686					DBNL
DBNL	3	3	8.51186	6.27557					DCD
DCD	0	2	NA	6.41739					DCTN1
DCTN1	3	2	8.67246	6.25188					DCXR
DCXR	3	3	9.23881	6.95313					DDB1
DDB1	3	3	8.74815	6.4181					DDOST
DDOST	3	3	9.1519	6.85672					DDX3X
DDX3X	3	2	8.41056	6.62035					DDX42
DDX42	3	3	8.46356	6.46411					DDX46
DDX46	3	3	8.69851	6.78125					DDX5
DDX5	3	3	8.75861	6.17229					DDX59
DDX59	3	2	7.56705	5.78338					DDX6
DDX6	3	3	8.80929	6.61539					DEF6
DEF6	3	2	7.03983	5.82396					DENR
DENR	3	3	8.56489	7.05613					DHCR24
DHCR24|NBLA03646	0	3	NA	6.97951					DHODH
DHODH	3	2	8.36175	6.36472					DHRS7
DHRS7	3	3	9.18818	7.22897					DHX15
DHX15	3	3	8.82054	6.90416					DHX16
DHX16	3	2	7.66757	5.85898					DIAPH1
DIAPH1	3	3	8.60765	6.4194					DIDO1
DIDO1	3	2	8.2832	5.95223					DIP2B
DIP2B	3	3	7.87592	6.09677					DIS3
DIS3	3	2	7.78109	6.15954					DKC1
DKC1	3	2	8.16272	5.49909					DLAT
DLAT	3	3	9.18178	6.27923					DLG1
DLG1	3	3	7.98988	5.98346					DLST
DLST	3	3	9.2616	6.53671					DNM1L
DNAJB1	3	3	8.65943	6.2903					DNM2
DNAJB11	3	3	8.68065	6.69472					DNMT1
DNAJB12	3	3	7.78313	5.82698					DOPEY2
DNAJC1	3	3	7.93572	6.20709					DPYSL2
DNAJC2	3	2	7.89437	6.07766					DPYSL3
DNAJC3	3	3	8.66889	7.00578					DRAP1
DNAJC7	3	3	8.51464	6.41844					DRG1
DNAJC8	3	3	8.79603	6.5829					DSG1
DNAJC9	3	3	8.43471	6.5583					DSP
DNM1L	3	3	8.61837	6.66671					DYNC1H1
DNM2	3	3	8.37595	6.43951					DYNC1I2
DNMT1	3	2	7.71859	5.74704					E7EVH7
DOPEY2	3	2	8.02388	6.33467					ECH1
DPYSL2	3	3	8.45777	6.54357					ECI2
DPYSL3	3	2	7.77657	5.73323					EDEM3
DRAP1	3	2	7.88217	6.27245					EEF1A1
DRG1	3	2	8.50783	6.36115					EEF1A2
DSG1	0	3	NA	5.81549					EEF1D
DSP	3	3	8.15422	6.45408					EEF1E1
DYNC1H1	3	3	9.06173	7.10541					EEF1G
DYNC1I2	3	3	8.71065	6.18741					EEF2
E7EVH7|KLC1	0	2	NA	6.34952					EFHD2
ECH1	3	3	9.77902	6.88489					EHD3
ECI2	3	3	9.01716	6.79286					EHD4
EDEM3	3	3	7.87911	6.0615					EIF1AY
EEF1A1|EEF1A1P5	0	3	NA	7.80651					EIF2B4
EEF1A2	3	2	9.47949	7.16936					EIF2S1
EEF1D	3	3	9.43591	6.70899					EIF2S2
EEF1E1	3	3	8.5802	5.8857					EIF2S3
EEF1G	3	3	9.54274	7.08934					EIF3CL|EIF3C
EEF2	3	3	9.80064	7.74852					EIF3D
EFHD2	3	3	7.96397	6.30409					EIF3J
EHD3	0	2	NA	6.08594					EIF3L
EHD4	3	3	8.11326	6.51565					EIF4A3
EIF1AY|EIF1AX	0	2	NA	7.30189					EIF4B
EIF2B4	3	3	8.03654	6.24981					EIF4G1
EIF2S1	3	3	9.05568	6.98976					EIF4G2
EIF2S2	3	3	8.95475	6.84352					EIF4H
EIF2S3	3	2	9.04494	6.88429					EIF5
EIF3CL|EIF3C	3	3	9.0203	6.55681					EIF5A
EIF3D	3	3	8.74958	6.16917					EIF5B
EIF3J	3	3	8.95885	6.52532					ELMOD2
EIF3L	3	3	8.92615	6.44558					EML3
EIF4A3	3	3	8.52442	6.2208					EML4
EIF4B	3	3	8.98474	7.28206					ENDOD1
EIF4G1	3	3	9.05579	6.86571					ENO1
EIF4G2	3	3	8.58444	6.43267					EPB41
EIF4H	3	3	8.98464	6.66981					EPB41L1
EIF5	3	3	8.67956	6.53625					EPHX1
EIF5A	3	2	8.79365	6.5535					EPM2AIP1
EIF5B	3	3	8.65543	6.61412					EPPK1
ELMOD2	3	2	8.37249	5.75989					EPRS
EML3	3	2	7.7426	5.98072					EPS8L2
EML4	3	2	8.01654	5.97271					ERGIC1
ENDOD1	3	3	8.97561	6.86098					ERMP1
ENO1	3	3	9.96996	7.02291					ERP29
EPB41	3	3	8.14079	6.05479					ERP44
EPB41L1	3	2	7.78171	6.31698					ESYT1
EPHX1	3	3	9.29585	6.39596					ETF1
EPM2AIP1	3	3	8.59669	6.21345					ETFDH
EPPK1	3	3	8.97421	6.34798					EXOC3
EPRS	3	3	9.26231	7.10361					EXOC4
EPS8L2	3	3	8.39052	6.43885					EXOC5
ERGIC1	3	3	9.2353	6.99905					EZR
ERMP1	3	3	8.20897	6.12242					F11R
ERP29	3	3	8.94313	6.47182					FAAH
ERP44	3	2	8.87408	5.73148					FAM120A
ESYT1	3	3	8.65363	6.52886					FAM185A
ETF1	3	3	8.77688	6.35725					FAM192A
ETFDH	3	3	8.47888	6.13235					FAM49B
EXOC3	3	2	8.01594	5.98207					FAM50A
EXOC4	3	2	7.9892	6.07597					FARSB
EXOC5	3	3	7.98584	6.30441					FDFT1
EZR	3	3	8.96714	7.2162					FEN1
F11R	3	2	8.46843	6.12263					FERMT1
FAAH	3	3	8.42027	6.48607					FH
FAM120A	3	3	8.61262	5.8882					FKBP4
FAM185A	3	2	7.81399	6.22403					FKBP5
FAM192A	3	2	7.67401	5.57304					FLNA
FAM49B	3	2	8.29448	5.84026					FLNB
FAM50A	3	3	8.51646	6.76263					FNBP1
FARSB	3	3	9.08439	6.83015					FNBP1L
FDFT1	3	3	8.4417	6.38481					FOCAD
FEN1	3	3	9.09945	6.50902					FOLH1
FERMT1	3	2	7.31885	5.9494					FOXRED1
FH	3	3	9.5277	6.67303					FUNDC2
FKBP4	3	3	9.45771	6.97797					GALNT1
FKBP5	3	2	8.89571	6.6966					GALNT7
FLNA	3	3	9.01453	6.77247					GANAB
FLNB	3	3	9.16116	6.39584					GARS
FNBP1	3	3	8.17459	6.29254					GART
FNBP1L	3	3	7.94914	6.69466					GBA
FOCAD	3	2	7.87556	6.08428					GBF1
FOLH1	3	3	9.19121	6.84794					GCFC2
FOXRED1	3	3	8.40302	6.39688					GCLM
FUNDC2	3	2	8.17025	6.43874					GCN1
GALNT1	3	2	8.13191	6.05846					GDAP2
GALNT7	3	2	8.6209	6.35844					GDI2
GANAB	3	3	9.44661	7.05851					GEMIN4
GARS	3	3	9.23962	6.73555					GEMIN5
GART	3	3	9.02682	6.63453					GFM1
GBA	3	3	8.62337	6.35678					GFPT1
GBF1	3	3	8.44589	6.12058					GGCT
GCFC2	3	2	7.46622	6.44775					GHITM
GCLM	3	2	8.40122	6.42028					GIGYF2
GCN1	3	3	9.1689	7.22776					GLUD1
GDAP2	3	3	7.56126	6.19939					GNL3
GDI2	3	3	9.12393	6.46799					GOLGA5
GEMIN4	3	2	8.09974	5.80767					GOLM1
GEMIN5	3	2	7.97243	6.05966					GOLPH3
GFM1	3	3	8.75623	6.22155					GPAA1
GFPT1	3	3	8.98815	6.53038					GPD1L
GGCT	3	2	9.36151	5.96415					GPD2
GHITM	3	3	8.18491	6.33345					GPI
GIGYF2	3	3	8.18099	6.41235					GPS1
GLUD1	3	2	9.55964	6.65083					GPT2
GNL3	3	3	8.33739	6.12523					GRB10
GOLGA5	3	3	8.38311	6.04496					GSPT1
GOLM1	3	3	8.83712	6.61833					GTF2E1
GOLPH3	3	2	8.2251	6.24789					GTF2F1
GPAA1	3	2	7.91822	6.37732					GTF2F2
GPD1L	3	2	8.4442	6.36658					GTF2I
GPD2	3	3	8.3963	6.42244					GTPBP1
GPI	0	3	NA	6.5575					GTPBP6
GPS1	3	2	8.72015	6.0991					GULP1
GPT2	3	3	8.37661	6.27811					H3BN98
GRB10	3	3	7.85541	6.1512					HADH
GSPT1	3	2	8.81393	6.75115					HADHA
GTF2E1	3	3	7.90217	6.10775					HADHB
GTF2F1	3	2	8.31125	5.9245					HAGH
GTF2F2	3	3	7.78157	6.38082					HAX1
GTF2I	3	2	8.67433	6.20163					HBS1L
GTPBP1	3	2	8.14744	6.15165					HCG_2043426
GTPBP6	3	3	8.2321	6.3934					HDGF
GULP1	3	3	8.49773	6.35373					HDGFRP2
H3BN98|RPS15A	0	2	NA	6.24641					HDLBP
HADH	3	2	9.29407	6.48999					HID1
HADHA	3	3	9.36292	7.19176					HIST1H4A
HADHB	3	3	9.23896	6.90216					HLA
HAGH	3	2	8.55362	6.11819					HM13
HAX1	3	2	8.54117	6.08996					HMGB1
HBS1L	3	3	8.08825	6.41784					HMGB2
HCG_2043426|DDX19B|DDX19A	0	2	NA	6.35629					HMGCL
HDGF	3	3	9.12183	7.03791					HMGCS2
HDGFRP2	3	3	8.72054	6.22575					HMOX2
HDLBP	3	3	8.92036	6.73469					HNRNPD
HID1	3	2	8.29459	5.98691					HNRNPK
HIST1H4A	3	3	8.98528	6.64427					HNRNPU
HLA	3	3	8.32548	6.07755					HNRNPUL2
HM13	3	3	8.66997	6.63949					HOGA1
HMGB1	3	3	9.32481	6.92007					HOOK2
HMGB2	3	3	9.27723	6.64798					HSD17B4
HMGCL	3	3	8.66666	6.19089					HSDL2
HMGCS2	3	3	8.5537	6.61256					HTT
HMOX2	3	2	8.19024	6.04159					HUWE1
HNRNPD	3	2	9.09301	6.80736					IARS
HNRNPK	3	3	9.39425	6.89325					IGF2R
HNRNPU	3	3	9.68482	7.63019					IGKV2D
HNRNPUL2	3	2	8.81563	6.27387					ILF3
HOGA1	3	3	8.24689	6.04822					ILKAP
HOOK2	3	3	8.20887	6.1183					IMMT
HSD17B4	3	3	9.16775	7.15603					IMPDH2
HSDL2	3	3	8.86293	6.48484					IPO11
HSP90AA1	3	3	9.6041	7.44562					IPO4
HSP90AB1	3	3	9.7385	7.66626					IPO5
HSPA14	3	3	7.93713	6.50789					IPO7
HSPA1B|HSPA1A	3	3	9.34957	6.58918					IPO8
HSPA4	3	3	9.27709	6.44318					IPO9
HSPA8	3	3	9.87725	7.54244					IQGAP1
HSPD1	3	3	9.8532	8.24834					IQSEC1
HTT	3	3	7.94704	6.04525					IRAK4
HUWE1	3	3	8.71806	6.47142					ITGA6
IARS	3	3	9.12765	6.84432					ITGB1
IGF2R	3	3	8.71365	6.58319					IVD
IGKV2D	0	2	NA	6.26009					JUP
ILF3	3	3	9.21835	6.49931					KARS
ILKAP	3	3	8.16237	6.25119					KDELR1
IMMT	3	3	8.78247	6.22462					KDM3B
IMPDH2	3	2	9.0818	6.56465					KIAA0196
IPO11	3	3	8.22274	6.12741					KIAA0319L
IPO4	3	3	8.26017	6.27948					KIAA1033
IPO5	3	3	8.85546	6.45465					KIAA1143
IPO7	3	3	8.63131	6.53872					KIF21A
IPO8	3	3	8.19282	6.07691					KIF5B
IPO9	3	3	8.5674	6.27659					KPNB1
IQGAP1	3	3	8.72921	6.50001					KPRP
IQSEC1	3	2	7.70115	5.71779					LAD1
IRAK4	3	2	7.79058	5.85754					LAMP1
ITGA6	3	3	8.14107	5.98709					LARP4B
ITGB1	3	3	8.76635	6.59195					LARS
IVD	3	3	9.15784	6.72444					LARS2
JUP	3	3	8.58387	6.5053					LASP1
KARS	3	3	9.22615	6.75688					LATS1
KDELR1|KDELR2	3	3	8.46191	6.30958					LCP1
KDM3B	3	3	8.0703	6.07848					LETM1
KIAA0196	3	2	7.92219	5.91003					LIMS1
KIAA0319L	3	3	8.26515	6.1354					LMAN1
KIAA1033	3	3	8.03044	6.02358					LMAN2
KIAA1143	3	2	7.40236	6.34218					LMF2
KIF21A	3	2	7.64789	6.03235					LMNB2
KIF5B	3	3	8.83049	6.81529					LNPEP
KPNB1	3	3	9.10427	6.79266					LOC102723897
KPRP	3	2	7.18639	5.71542					LONP1
LAD1	3	2	7.88501	6.07195					LRBA
LAMP1	3	3	8.63505	6.51684					LRPAP1
LARP4B	3	2	8.02083	5.75807					LRRC16A
LARS	3	3	9.04362	6.91165					LRRC40
LARS2	3	3	8.5044	6.43499					LRRC47
LASP1	3	3	8.55348	6.96169					LRRC59
LATS1	3	2	6.94248	5.92896					LRSAM1
LCP1	3	2	8.7793	5.71974					LSG1
LETM1	3	2	9.07026	6.36074					LUC7L3
LIMS1	3	2	7.88917	6.63103					M6PR
LMAN1	3	3	9.22573	7.1746					MAGT1
LMAN2	3	2	9.02597	6.47392					MAOA
LMF2	3	2	7.73888	6.24092					MAP2K3
LMNB2	3	2	7.52578	5.38199					MAP4
LNPEP	3	2	8.41001	6.19221					MAP4K5
LOC102723897|WASH3P|WASH2P	0	3	NA	6.19484					MAP7
LONP1	3	3	9.09229	7.06161					MAPK1
LRBA	3	3	8.98411	7.0183					MAPK3
LRPAP1	3	3	8.49325	6.90625					MAPRE1
LRRC16A	3	2	7.61877	6.15669					2002-03-01
LRRC40	3	2	8.16964	6.36172					2005-03-01
LRRC47	3	3	8.72562	6.9627					MARCKSL1
LRRC59	3	3	9.13599	7.00571					MARS
LRSAM1	3	3	8.20412	6.56443					MAT2A
LSG1	3	3	8.29076	6.42424					MBLAC2
LUC7L3	3	2	7.92818	6.08071					MCM4
M6PR	3	3	8.5716	6.53994					MCM5
MAGT1	3	2	8.22748	6.29229					MCM6
MAOA	3	3	9.30634	7.26573					MCM7
MAP2K3	3	3	8.24152	6.42571					MCTP2
MAP4	3	3	8.86915	6.2631					MESDC2
MAP4K5	3	2	7.40551	5.83094					METAP1
MAP7	3	3	8.36656	6.30268					METTL14
MAPK1	3	2	8.86666	6.68821					METTL3
MAPK3	3	2	8.10835	6.16474					MFN2
MAPRE1	3	3	8.82623	6.3023					MGEA5
MARC2	3	2	8.32935	6.16921					MIA3
MARCH5	3	2	7.75372	5.94695					MICAL1
MARCKSL1	3	2	8.24624	6.90607					MICAL3
MARS	3	2	8.90824	6.80222					MICU1
MAT2A	3	3	8.91255	7.03694					MINK1
MBLAC2	3	2	8.56918	6.22994					MLEC
MCCC1	3	3	8.5119	7.02339					MLH1
MCM4	3	3	8.84268	6.36058					MLLT4
MCM5	3	3	8.67439	6.45401					MMAA
MCM6	3	3	8.75642	6.51314					MMAB
MCM7	3	3	8.73686	6.45523					MME
MCTP2	3	2	7.05179	5.84733					MOB3A
MESDC2	3	3	8.78039	7.05654					MOGS
METAP1	3	3	8.04742	5.94893					MORC2
METTL14	3	2	7.91205	5.88127					MOV10
METTL3	3	3	7.93654	5.87122					MRE11A
MFN2	3	2	8.07426	6.26189					MRPL37
MGEA5	3	2	8.57353	6.03394					MRPS22
MIA3	3	3	8.89241	6.87956					MRPS9
MICAL1	3	2	8.17722	6.44778					MRRF
MICAL3	3	3	7.97708	6.24192					MSN
MICU1	3	2	7.9227	6.18856					MTHFD1
MINK1	3	3	7.66667	6.38328					MTHFD1L
MLEC	3	2	9.05594	6.96701					MTHFS
MLH1	3	3	8.07838	6.20887					MTIF2
MLLT4	3	2	7.54527	5.7303					MTMR12
MMAA	3	3	8.05366	6.32274					MTOR
MMAB	3	3	8.81765	6.54823					MYL12A
MME	3	3	9.12945	6.90789					MYL6
MOB3A	3	2	7.87026	6.33408					NAA10
MOGS	3	2	8.19101	6.10947					NAA15
MORC2	3	3	7.88505	6.38633					NAAA
MOV10	3	2	8.33249	6.1576					NACA
MRE11A	3	3	8.57672	6.29975					NAP1L4
MRPL37	3	2	8.58811	5.84246					NAPG
MRPS22	3	3	8.45276	5.893					NARFL
MRPS9	3	3	8.54716	5.8485					NARS
MRRF	3	2	8.62854	6.16996					NASP
MSN	3	3	8.61759	7.12255					NBAS
MTHFD1	3	3	9.11973	7.25306					NCAM2
MTHFD1L	3	3	8.13992	6.22574					NCK1
MTHFS	3	2	8.71904	6.43163					NCKAP1
MTIF2	3	3	7.64967	6.4453					NCL
MTMR12	3	3	7.93847	6.08605					NCLN
MTOR	3	2	7.85705	5.93222					NCSTN
MYL12A|MYL12B	3	3	9.24482	6.58079					NDC1
MYL6	3	3	9.38546	6.71145					NDRG1
NAA10	3	2	8.28152	6.32336					NDUFAF2
NAA15	3	3	8.62822	6.3999					NDUFAF4
NAAA	3	3	8.51824	5.97692					NDUFB11
NACA	3	3	8.51187	6.36894					NEDD1
NAP1L4	3	3	8.84356	6.50309					NELFE
NAPG	3	2	8.67175	6.0729					NEMF
NARFL	3	2	7.77683	6.00152					NFS1
NARS	3	3	9.12164	6.72827					NOLC1
NASP	3	3	9.08964	6.19225					NPC1
NBAS	3	2	7.88996	5.88835					NPEPPS
NCAM2	3	3	8.85318	6.67138					NPLOC4
NCK1	3	3	7.89319	6.10457					NSDHL
NCKAP1	3	3	8.6305	6.61547					NSF
NCL	3	3	9.76822	7.48524					NUB1
NCLN	3	3	8.58109	6.7904					NUCB2|HEL
NCSTN	3	3	8.51904	6.32741					NUCKS1
NDC1	3	2	7.65628	5.79195					NUDC
NDRG1	3	2	8.79053	6.36594					NUMA1
NDUFAF2	3	2	7.94532	5.92349					NUP205
NDUFAF4	3	2	7.92723	5.72863					NUP210
NDUFB11	3	2	7.9814	6.11243					NUP93
NEDD1	3	2	7.57928	5.87371					OCRL
NELFE	3	3	7.75085	6.22063					OPA1
NEMF	3	3	8.38723	6.33816					OXCT1
NFS1	3	3	8.3104	6.44093					PA2G4
NOLC1	3	3	9.00804	6.53912					PABPC1
NPC1	3	2	8.17105	5.81758					PACS1
NPEPPS	3	3	9.19088	7.10942					PACSIN1
NPLOC4	3	3	8.43091	6.8281					PACSIN2
NSDHL	3	2	8.55967	6.10493					PAK2
NSF	3	3	8.84263	6.89162					PAK4
NUB1	3	3	7.97857	6.31164					PALLD
NUCB2|HEL	3	3	9.10144	6.41665					PANK4
NUCKS1	3	3	8.76294	7.06678					PARP1
NUDC	3	3	9.12396	6.71298					PATJ
NUMA1	3	2	9.13796	6.17946					PBDC1
NUP205	3	2	7.58395	6.17546					PCBP1
NUP210	3	3	8.16857	6.0369					PCBP2
NUP93	3	3	8.16164	6.07705					PCCA
OCRL	3	3	7.93792	6.55138					PCNP
OPA1	3	3	8.55785	6.75695					PCYT1A
OXCT1	3	3	9.37056	6.5899					PDAP1
PA2G4	3	3	9.27941	6.92407					PDCD4
PABPC1	3	2	8.9544	6.35921					PDCD5
PACS1	3	2	8.07172	6.40676					PDHX
PACSIN1	3	2	7.8096	6.24468					PDIA5
PACSIN2	3	3	8.81447	6.86924					PELO
PAK2	3	2	8.70872	6.77715					PFKM
PAK4	3	3	8.38163	6.41192					PGRMC1
PALLD	3	3	7.6757	5.79865					PGRMC2
PANK4	3	2	7.88669	6.08426					PHB
PARP1	3	3	8.83803	7.30947					PHB2
PATJ|INADL	0	2	NA	5.66329					PHGDH
PBDC1	3	3	8.46027	6.1537					PHKB
PC	3	3	9.10615	7.96072					PHLDA3
PCBP1	3	2	8.69951	6.76189					PICALM
PCBP2	3	3	8.64366	6.51949					PIGW
PCCA	3	3	8.6066	7.85767					PIK3R1
PCNP	3	3	7.74775	6.0624					PITRM1
PCYT1A	3	3	8.31645	6.67293					PKM
PDAP1	3	3	9.01143	6.52775					PKN1
PDCD4	3	3	8.72644	6.09737					PKN2
PDCD5	3	3	8.36653	6.56909					PLCB3
PDHX	3	3	8.5958	6.41288					PLCB4
PDIA5	3	3	8.24135	6.72247					PLIN3
PELO	3	3	8.11912	6.44926					PLXNB2
PFKM	3	3	8.88282	6.56451					PNKD
PGRMC1	3	3	8.81848	6.30046					POLDIP2
PGRMC2	3	2	8.76638	6.2276					POLR1C
PHB	3	3	9.26567	6.69609					POR
PHB2	3	3	9.293	6.86433					PPA1
PHGDH	3	3	9.50824	7.45731					PPAT
PHKB	3	2	8.24405	6.18545					PPIB
PHLDA3	0	2	NA	5.70326					PPID
PICALM	3	2	8.68585	6.30095					PPIG
PIGW	3	3	7.55713	6.00932					PPIL4
PIK3R1	3	3	8.1586	6.37422					PPM1A
PITRM1	3	3	8.91851	6.31879					PPP1R12A
PKM	3	3	9.8904	7.23129					PPP3R1
PKN1	3	3	8.16677	6.77473					PPP6C
PKN2	3	3	7.67999	6.27214					PQBP1
PLCB3	3	3	6.95967	6.0375					PRDX2
PLCB4	3	3	8.00513	6.5426					PREB
PLIN3	3	3	8.96232	6.6848					PRELID1
PLXNB2	3	2	8.42284	6.38049					PRKCD
PNKD	3	2	8.08878	6.13723					PRKD1
POLDIP2	3	2	8.51239	6.42843					PRKDC
POLR1C	3	3	8.45678	5.93959					PRMT1
POR	3	3	8.58704	6.54283					PRMT5
PPA1	3	3	9.55512	6.66766					PRPF19
PPAT	3	2	8.59793	5.88863					PRPF31
PPIB	3	3	9.59898	7.68942					PRPF40A
PPID	3	3	8.76186	6.55919					PRPF4B
PPIG	3	3	6.54831	6.30658					PRPF8
PPIL4	3	3	8.09252	6.15831					PRRC2C
PPM1A	3	3	8.24109	5.97056					PSIP1
PPP1R12A	3	3	8.12626	6.27425					PTBP1
PPP3R1|H7BYZ3	3	3	8.457	6.20167					PTGFRN
PPP6C	3	2	8.85358	6.07317					PTK7
PQBP1	3	2	7.90449	5.97771					PTPN11
PRDX2	3	3	9.55543	6.49007					PTPN23
PREB	3	2	8.22848	6.37502					PTPN6
PRELID1	3	2	7.76633	6.32284					PTPRF
PRKCD	3	2	8.34299	6.61717					PURA
PRKD1	3	3	8.59847	6.80783					QARS
PRKDC	3	3	9.12852	7.06197					RAB11B
PRMT1	3	3	9.13411	6.38369					RAB11FIP5
PRMT5	3	2	8.80071	6.20986					RAB12
PRPF19	3	3	8.73598	6.77244					RAB14
PRPF31	3	3	8.2528	5.97385					RAB18
PRPF40A	3	2	7.68158	5.86371					RAB1A
PRPF4B	3	3	7.75836	6.32292					RAB1B
PRPF8	3	2	8.40317	5.94977					RAB25
PRRC2C	3	2	8.02966	5.97742					RAB2A
PSIP1	3	2	7.30362	5.67794					RAB35
PSMA4	3	3	9.2355	6.52934					RAB3B
PSMB5	3	3	9.04374	6.46944					RAB3D
PSMB7	3	2	9.09863	6.27204					RAB3GAP2
PSMC1	3	3	9.09726	6.20846					RAB6A
PSMC2	3	3	9.07151	6.5069					RAB7A
PSMC3	3	3	8.93853	6.41436					RAB8A
PSMC4	3	3	8.90688	6.46045					RABAC1
PSMC5	3	3	8.93797	6.62109					RABGAP1
PSMC6	3	3	8.95306	6.45691					RABL6
PSMD1	3	2	8.99877	6.52748					RACK1
PSMD11	3	3	9.0123	6.70568					RAD23B
PSMD12	3	3	9.20789	6.4421					RAD50
PSMD13	3	3	8.99162	6.42475					RALA
PSMD2	3	3	9.04045	6.77336					RAN
PSMD4	3	3	8.85282	6.73914					RANBP1
PSMD6	3	2	8.8589	6.55255					RANBP3
PSMD8	3	3	8.90545	6.47652					RARS
PSME3	3	2	8.63897	6.56241					RBM12
PTBP1	3	3	8.7071	6.18626					RBM26
PTGFRN	3	3	8.60176	6.22775					RBM27
PTK7	3	2	7.98806	5.8172					RBM39
PTPN11	3	2	8.58495	6.01794					RCC2
PTPN23	3	2	8.1398	5.95159					RCN2
PTPN6	3	3	8.15566	6.23914					RDH11
PTPRF	3	2	7.99032	5.99075					RDX
PURA	3	2	8.87924	6.23673					RELA
QARS	3	3	8.75149	6.37728					REPS1
RAB11B	3	2	7.15651	6.82291					RER1
RAB11FIP5	0	3	NA	6.22263					RHOT1
RAB12	3	3	8.0836	6.22058					RHOT2
RAB14	3	3	9.03768	6.52007					RIOK1
RAB18	3	2	8.69224	6.26007					RMDN1
RAB1A	3	3	9.0246	6.51009					RNF113A
RAB1B	3	3	9.47446	7.32219					RNF213
RAB25	3	2	8.21987	6.12466					RPA1
RAB2A	3	2	8.97056	5.90651					RPL17
RAB35	3	3	8.58746	6.78571					RPL22L1
RAB3B	3	3	8.12613	6.12048					RPL35A
RAB3D	3	3	8.51429	6.05299					RPL4
RAB3GAP2	3	3	8.16863	5.97865					RPL7
RAB6A	3	3	8.50064	6.19988					RPLP2
RAB7A	3	3	8.96754	6.79626					RPN1
RAB8A	3	2	8.57952	6.43513					RPN2
RABAC1	3	2	8.02268	6.32933					RPS11
RABGAP1	3	3	8.1855	5.84075					RPS12
RABL6	3	3	8.0147	5.91628					RPS13
RACK1	3	3	9.26622	7.0357					RPS19
RAD23B	3	3	9.12991	6.27385					RPS20
RAD50	3	3	8.46901	6.30663					RPS25
RALA	3	3	8.61038	6.25821					RPS3A
RAN	3	3	9.34718	7.17098					RPS4X
RANBP1	3	2	9.26508	6.4368					RPS5
RANBP3	3	3	8.52909	6.05198					RPS6KA5
RARS	3	3	8.94861	6.88212					RPS7
RBM12	3	3	8.62309	6.24741					RPS8
RBM26	3	3	7.56736	5.84263					RRBP1
RBM27|U3KPZ7	3	2	7.45276	5.6283					RRM1
RBM39	3	2	8.26321	6.03069					RRP12
RCC2	3	3	8.52972	6.48628					RTF1
RCN2	3	3	8.83344	6.44949					RTKN
RDH11	3	2	9.22568	7.21466					RTN3
RDX	3	3	8.60849	6.71649					SAAL1
RELA	3	3	8.3735	6.00626					SACM1L
REPS1	3	3	7.78798	5.53441					SAP30BP
RER1	3	2	8.43149	6.13893					SART3
RHOT1	3	3	7.71557	5.9971					SBDS
RHOT2	3	2	7.80906	5.88474					SBNO1
RIOK1	3	2	7.21362	5.63713					SCAMP3
RMDN1	3	2	8.51928	6.49582					SCARB2
RNF113A	3	3	7.83751	6.0325					SCCPDH
RNF213	3	3	8.34392	5.95805					SCO1
RPA1	3	3	8.80469	6.53614					SCO2
RPL17	3	3	9.45105	6.50466					SCP2
RPL22L1	3	3	9.06072	7.15246					SCYL1
RPL35A	3	3	9.61275	6.18988					SDE2
RPL4	3	3	9.58733	6.2402					SDHA
RPL7	3	3	9.47764	6.80696					SDHB
RPLP2	3	3	8.92036	6.36019					SEC23IP
RPN1	3	3	9.42569	7.44713					SEC61A1
RPN2	3	3	9.19905	6.98284					SEC63
RPS11	3	3	9.50454	6.49769					SEH1L
RPS12	3	2	9.07411	6.75507					2007-09-01
RPS13	3	3	9.11392	6.43549					2009-09-01
RPS19	3	3	9.00259	6.24621					SERBP1
RPS20	3	2	9.1327	6.51093					SET
RPS25	3	2	9.41057	6.68521					SF3B3
RPS3A	3	3	9.59943	6.76722					SFXN1
RPS4X|RPS4Y2	0	2	NA	6.20984					SFXN3
RPS5	3	3	9.0811	6.66698					SH2D4A
RPS6KA5	3	2	7.68138	6.25802					SH3GL1
RPS7	3	3	9.50992	7.07399					SHMT2
RPS8	3	2	9.38738	6.17933					SIGIRR
RRBP1	3	3	8.89461	6.30188					SIGMAR1
RRM1	3	3	9.03074	6.38425					SKIV2L2
RRP12	3	2	8.03134	5.88597					SLC12A2
RTF1	3	3	8.34017	6.28773					SLC1A5
RTKN	3	3	7.72982	6.16797					SLC25A1
RTN3	3	2	9.11665	6.97574					SLC25A11
SAAL1	3	2	7.37148	5.92272					SLC25A13
SACM1L	3	3	8.74429	6.76626					SLC25A3
SAP30BP	3	2	7.88677	6.10942					SLC3A2
SART3	3	3	8.65008	6.11184					SLC9A3R1
SBDS	3	3	8.52325	7.3274					SLK
SBNO1	3	2	7.37663	5.75359					SLMAP
SCAMP3	3	3	8.82308	6.36669					SLTM
SCARB2	3	3	9.17849	6.83155					SMC2
SCCPDH	3	3	8.60234	6.46628					SND1
SCO1	3	3	8.34671	6.79155					SNF8
SCO2	3	3	8.44773	6.51479					SNRNP200
SCP2	3	3	8.64561	6.42277					SNRNP70
SCYL1	3	3	8.09176	6.45622					SNUPN
SDE2	3	2	7.8943	5.94405					SNX2
SDHA	3	3	9.1117	6.86668					SNX5
SDHB	3	2	8.67099	6.16788					SNX6
SEC23IP	3	3	8.91153	6.50591					SPCS2
SEC61A1	3	3	9.20302	7.0867					SPTLC1
SEC63	3	3	8.62294	6.54953					SQRDL
SEH1L	3	3	7.75969	5.93999					SRFBP1
SEPT2	3	3	8.5769	6.35314					SRP54
SEPT7	3	3	8.48102	6.26212					SRPRA
SERBP1	3	3	9.2506	6.83525					SRR
SET	3	3	9.22301	6.19923					SRRM1
SF3B3	3	3	8.44309	6.25139					SRSF2
SFXN1	3	3	8.91714	6.13193					SRSF3
SFXN3	3	3	8.5179	6.20331					SRSF6
SH2D4A	3	3	7.80607	6.09103					SSB
SH3GL1	3	3	8.68305	6.70299					SSBP1
SHMT2	3	3	9.42789	7.3626					SSR3
SIGIRR	3	3	8.22481	6.2121					ST3GAL1
SIGMAR1	3	2	8.78593	6.6132					STAMBP
SKIV2L2	3	2	8.27186	5.63433					STARD10
SLC12A2	3	2	8.12496	6.20345					STARD3NL
SLC1A5	3	2	8.51273	6.57303					STAT3
SLC25A1	3	3	9.14379	6.50355					STEAP2
SLC25A11	3	3	9.0212	6.35598					STK10
SLC25A13	3	3	8.75736	6.22001					STOML2
SLC25A3	3	3	9.50385	7.08143					STT3A
SLC3A2	3	2	8.66243	6.2561					STX12
SLC9A3R1	3	3	8.57649	6.47697					STX3
SLK	3	3	8.3001	6.70009					SUB1
SLMAP	3	3	7.81401	5.557					SUCLA2
SLTM	3	3	8.07409	5.68425					SUGT1
SMC2	3	3	8.48826	5.94742					SUPT5H
SND1	3	3	9.17938	6.71685					SYNCRIP
SNF8	3	3	7.87796	6.05157					SYT4
SNRNP200	3	3	8.48809	6.10319					TACC2
SNRNP70	3	2	8.39939	6.2615					TACO1
SNUPN	3	2	7.48901	6.07116					TAF7
SNX2	3	3	8.62498	6.61979					TAOK2
SNX5	3	3	8.52224	6.33212					TAOK3
SNX6	3	3	8.72883	6.70757					TBC1D10A
SPCS2	3	3	8.81181	6.65143					TBC1D10B
SPTLC1	3	3	8.49994	6.61528					TBC1D23
SQRDL	3	3	8.78657	6.7565					TBC1D5
SRFBP1	3	2	7.20056	5.88695					TBCC
SRP54	3	3	8.68437	6.96239					TBCD
SRPRA	3	3	8.14261	6.56234					TCAF1
SRR	3	2	7.54904	6.1331					TCEA1
SRRM1	3	2	8.19638	6.24896					TCEAL4
SRSF2	3	3	8.80303	7.04619					TCERG1
SRSF3	3	2	8.83993	6.75382					TCOF1
SRSF6	3	2	8.80455	5.91449					TCP1
SSB	3	3	9.58873	6.52445					TES
SSBP1	3	3	9.26468	6.77929					TEX264
SSR3	3	3	8.68372	6.39636					TFAM
ST3GAL1	3	3	8.22416	6.00095					TFRC
STAMBP	3	2	8.46573	6.57223					THOC2
STARD10	3	3	7.81422	6.13841					THRAP3
STARD3NL	3	3	7.85746	5.99427					THYN1
STAT3	3	3	8.33306	6.23108					TIMM44
STEAP2	3	3	8.59157	6.71149					TIPRL
STK10	0	2	NA	6.03911					TJP1
STOML2	3	3	9.13952	6.66015					TJP2
STT3A	3	3	8.88132	7.05552					TLE3
STX12	3	2	8.56782	6.22584					TLN1
STX3	3	2	8.51275	6.38713					TM7SF2
SUB1	3	3	9.47884	6.13688					TM9SF3
SUCLA2	3	3	9.12379	6.80417					TM9SF4
SUGT1	3	2	8.39936	6.25802					TMED4
SUPT5H	3	3	8.31087	6.26307					TMED5
SYNCRIP	3	3	9.17542	6.28003					TMEM109
SYT4	3	3	8.50033	6.63301					TMEM115
TACC2	3	3	8.05925	5.6822					TMEM181
TACO1	3	2	8.21189	6.6836					TMEM214
TAF7	3	2	7.63235	6.12319					TMEM33
TAOK2	3	2	6.79063	6.0904					TMEM43
TAOK3	3	3	7.77387	6.31958					TMPO
TBC1D10A	0	2	NA	6.08028					TMX1
TBC1D10B	3	2	7.62778	6.0163					TMX3
TBC1D23	3	2	7.92265	6.0003					TNFAIP8
TBC1D5	3	2	7.93492	6.31625					TNKS1BP1
TBCC	3	2	8.06472	6.67457					TOMM34
TBCD	3	3	8.24745	6.3683					TOMM70
TCAF1	3	2	7.86008	5.98167					TOR1AIP1
TCEA1	3	3	8.51895	6.38341					TPD52L2
TCEAL4	3	2	7.7821	5.75064					TRAP1
TCERG1	3	3	7.93657	6.49345					TRAPPC5
TCOF1	3	3	8.44977	6.24311					TRAPPC8
TCP1	3	3	9.3976	7.28433					TRIM25
TES	3	3	8.55056	6.69255					TRIM28
TEX264	3	3	8.56116	6.19847					TRIM5
TFAM	3	3	8.64519	6.3904					TRIP10
TFRC	3	3	9.15338	7.03066					TSFM
THOC2	3	3	8.12069	6.37092					TSG101
THRAP3	3	3	8.49569	6.40466					TTC27
THYN1	3	3	8.28377	6.12955					TUBA1C
TIMM44	3	3	8.84204	7.39026					TUBA4A
TIPRL	3	2	8.57887	5.97619					TUBG1
TJP1	3	3	8.08255	6.1506					TUBGCP2
TJP2	3	2	8.40899	5.80909					TXN
TLE3	3	2	8.099	6.0522					U2AF1L5
TLN1	3	3	8.79247	6.82687					U2AF2
TM7SF2	3	3	8.58362	6.4607					UBA2
TM9SF3	3	3	8.56214	6.67066					UBE2K
TM9SF4	3	2	8.57946	6.53681					UBE2M
TMED4	3	2	8.75788	6.26371					UBE4A
TMED5	3	2	8.28968	6.37521					UBLCP1
TMEM109	3	3	8.96278	6.32683					UBR4
TMEM115	3	2	8.06437	5.79448					UBR5
TMEM181	3	2	7.99777	6.04156					UBXN4
TMEM214	3	3	8.26973	6.30649					UCK2
TMEM33	3	2	8.56842	6.65871					UFD1L
TMEM43	3	3	8.29811	6.50804					UMPS
TMPO	3	3	8.31	5.89575					UNC45A
TMX1	3	3	8.62894	6.28572					UPF2
TMX3	3	2	8.23022	6.47691					USO1
TNFAIP8	0	2	NA	6.36721					USP14
TNKS1BP1	3	3	8.37212	6.24001					USP19
TOMM34	3	2	8.57855	6.40996					USP24
TOMM70	3	3	9.18795	7.0508					USP39
TOR1AIP1	3	3	8.08729	6.18317					USP7
TPD52L2	3	2	8.26344	6.16804					USP9X
TRAP1	3	3	9.21696	7.32852					VAMP8
TRAPPC5	3	3	8.03607	6.09895					VAPA
TRAPPC8	3	3	7.5989	5.78985					VAPB
TRIM25	3	3	8.77605	6.17022					VARS
TRIM28	3	3	9.47778	7.24202					VAT1
TRIM5	3	2	7.52215	6.03376					VAV2
TRIP10	3	3	7.01817	5.96675					VCP
TSFM	3	2	8.86275	6.51003					VCPIP1
TSG101	3	2	8.19548	5.85766					VDAC1
TTC27	3	3	7.75238	5.9656					VDAC2
TUBA1C|TUBA1B|TUBA1A	0	2	NA	6.43908					VPS16
TUBA4A	3	2	6.22817	6.82707					VPS26A
TUBG1|TUBG2	0	2	NA	6.4164					VPS35
TUBGCP2	3	3	7.91484	5.96205					VPS36
TXN	3	3	9.64012	6.43021					VPS4B
U2AF1L5|U2AF1	3	2	7.4693	6.03083					VPS51
U2AF2	3	2	8.73428	6.63495					WASF2
UBA2	3	3	8.8362	6.19568					WASL
UBAP2L	3	3	8.3685	6.55938					WDR1
UBE2K	3	2	8.93305	5.49344					WDR18
UBE2M	3	3	8.96732	6.7443					WDR3
UBE4A	3	2	8.27368	6.35542					WDR44
UBLCP1	3	2	8.45662	6.55881					WDR70
UBR4	3	3	8.23702	6.19848					XPO1
UBR5	3	3	8.12606	6.12868					XPO5
UBXN4	3	3	8.55981	6.64675					XPO7
UCK2	3	2	7.65364	6.19762					XPOT
UFD1L	3	2	8.37942	6.49131					XRCC5
UMPS	3	3	8.44576	6.63648					YBX3
UNC45A	3	3	8.70956	6.58114					YKT6
UPF2	3	3	8.0033	6.12498					YWHAG
USO1	3	3	8.8836	6.86214					ZC3H13
USP14	3	3	8.99212	6.80775					ZC3H15
USP19	3	2	7.52796	5.64564					ZC3HAV1
USP24	3	3	7.72662	5.85961					ZMAT2
USP39	3	2	7.59949	5.92246					ZNF598
USP7	3	2	8.55008	6.0834					ZNF622
USP9X	3	3	8.02259	6.19393					ZNF90
VAMP8	3	3	8.63503	6.56894
VAPA	3	3	8.56434	6.25569
VAPB	3	2	8.46082	5.74616
VARS	3	3	8.9408	6.72864
VAT1	3	3	8.60138	6.22379
VAV2	3	2	8.04782	6.21572
VCP	3	3	9.62714	6.5753
VCPIP1	3	3	7.93346	5.97556
VDAC1	3	3	9.08423	6.83298
VDAC2	3	3	9.07516	6.6531
VPS16	3	2	7.72137	6.09382
VPS26A	3	3	8.52596	6.38284
VPS35	3	3	8.83535	6.70386
VPS36	3	2	7.64137	5.9364
VPS4B	3	3	8.48836	6.27813
VPS51	3	3	7.88309	5.94236
WASF2	3	3	8.46265	6.14712
WASL	3	2	7.77591	6.0392
WDR1	3	3	9.12851	7.09719
WDR18	3	2	7.85504	6.05504
WDR3	0	2	NA	5.86247
WDR44	3	3	8.22601	6.64939
WDR70	3	3	8.06169	6.38488
XPO1	3	3	8.96406	6.21862
XPO5	3	3	8.41383	6.15499
XPO7	3	3	8.71012	6.62728
XPOT	3	3	8.58061	6.49117
XRCC5	3	2	9.38166	6.84082
YBX3	3	2	8.55024	5.71683
YKT6	3	3	8.53615	6.76096
YWHAG	3	3	9.47008	6.86534
ZC3H13	3	2	7.39303	5.88052
ZC3H15	3	3	8.42358	6.77624
ZC3HAV1	3	3	8.44065	6.41875
ZMAT2	0	2	NA	6.70395
ZNF598	3	2	7.93586	5.82655
ZNF622	3	3	8.38227	6.42699
ZNF90|RPS16	0	2	NA	6.22633

## Sheet: Limma comparisons
gene_name	logFC	comparison2	pvalue	fdr	hit_annotation
A0A0J9YXB3|A6NIZ1|RAP1B	0.692403	R1881_ck1 - R1881_cont	0.0334134	0.0923784	candidate
AASS	-1.04602	(R1881_ck1 - R1881_cont) - (eth_ck1 - eth_cont)	0.0781666	0.224179	candidate
ABCB6	-0.927041	(R1881_ck1 - R1881) - (eth_ck1 - eth)	0.0891479	0.226708	candidate
ABCB6	-0.910459	(R1881_ck1 - R1881_cont) - (eth_ck1 - eth_cont)	0.094426	0.235824	candidate
ABCB6	-0.699461	R1881_ck1 - eth_ck1	0.0716425	0.24985	candidate
ABCC4	-0.888263	(R1881_ck1 - R1881) - (eth_ck1 - eth)	0.0636832	0.216677	candidate
ABCC4	-0.820419	(R1881_ck1 - R1881_cont) - (eth_ck1 - eth_cont)	0.0840008	0.226349	candidate
ABCD1	-1.01392	(R1881_ck1 - R1881) - (eth_ck1 - eth)	0.076037	0.223211	candidate
ABCD1	-0.763864	R1881_ck1 - eth_ck1	0.0605827	0.249372	candidate
ABCD3	-1.19419	(R1881_ck1 - R1881) - (eth_ck1 - eth)	0.0590059	0.2147	candidate
ABCD3	-0.901242	R1881_ck1 - eth_ck1	0.0456775	0.248428	candidate
ABCF1	0.800711	R1881_ck1 - eth_ck1	0.0397991	0.248428	enriched candidate
ABCF1	0.951604	R1881_ck1 - R1881	0.0175264	0.103472	enriched candidate
ABCF1	1.07678	R1881_ck1 - R1881_cont	0.00874114	0.0713817	enriched candidate
ABCF1	1.08361	(R1881_ck1 - R1881) - (eth_ck1 - eth)	0.0477843	0.2147	enriched candidate
ABCF1	1.16793	(R1881_ck1 - R1881_cont) - (eth_ck1 - eth_cont)	0.034788	0.20524	enriched candidate
ABCF2	1.16162	R1881_ck1 - R1881_cont	0.0732617	0.138633	enriched candidate
ABCF2	1.36254	R1881_ck1 - eth_ck1	0.0394944	0.248428	enriched candidate
ABCF2	1.49233	R1881_ck1 - R1881	0.0261583	0.106253	enriched candidate
ABCF2	1.68857	(R1881_ck1 - R1881_cont) - (eth_ck1 - eth_cont)	0.0664493	0.209482	enriched candidate
ABCF2	2.07541	(R1881_ck1 - R1881) - (eth_ck1 - eth)	0.0283175	0.2147	enriched candidate
ABCF3	1.7699	R1881_ck1 - eth_ck1	0.0194689	0.248428	enriched candidate
ABCF3	1.84441	R1881_ck1 - R1881	0.0156771	0.103472	enriched candidate
ABCF3	2.02942	R1881_ck1 - R1881_cont	0.00911604	0.0713817	enriched candidate
ABCF3	2.28999	(R1881_ck1 - R1881) - (eth_ck1 - eth)	0.0300251	0.2147	enriched candidate
ABCF3	2.60992	(R1881_ck1 - R1881_cont) - (eth_ck1 - eth_cont)	0.0156279	0.20524	enriched candidate
ABHD11	0.817847	R1881_ck1 - R1881_cont	0.121642	0.19385	enriched candidate
ABHD11	1.08916	R1881_ck1 - R1881	0.0456826	0.118159	enriched candidate
ABHD11	1.28564	R1881_ck1 - eth_ck1	0.0214934	0.248428	enriched candidate
ABHD11	1.81233	(R1881_ck1 - R1881) - (eth_ck1 - eth)	0.0218423	0.2147	enriched candidate
ABHD11	2.50802	(R1881_ck1 - R1881_cont) - (eth_ck1 - eth_cont)	0.00311145	0.20524	enriched candidate
ACAA2	0.598008	R1881_ck1 - R1881_cont	0.123462	0.19592	candidate
ACAA2	0.732919	R1881_ck1 - eth_ck1	0.0643306	0.249372	candidate
ACAA2	1.03774	(R1881_ck1 - R1881_cont) - (eth_ck1 - eth_cont)	0.0640498	0.209482	candidate
ACAA2	1.23031	(R1881_ck1 - R1881) - (eth_ck1 - eth)	0.0319199	0.2147	candidate
ACACA	-2.89	(R1881_ck1 - R1881) - (eth_ck1 - eth)	0.0607134	0.214933	candidate
ACAD9	0.967324	R1881_ck1 - R1881_cont	0.0216468	0.0775642	candidate
ACAD9	1.03651	(R1881_ck1 - R1881_cont) - (eth_ck1 - eth_cont)	0.0703079	0.214632	candidate
ACADM	-0.655342	R1881_ck1 - eth_ck1	0.0272975	0.248428	candidate
ACADVL	-1.01619	(R1881_ck1 - R1881) - (eth_ck1 - eth)	0.0523177	0.2147	enriched candidate
ACADVL	-0.983271	(R1881_ck1 - R1881_cont) - (eth_ck1 - eth_cont)	0.0593737	0.20524	enriched candidate
ACADVL	-0.836171	R1881_ck1 - eth_ck1	0.0271704	0.248428	enriched candidate
ACADVL	1.02284	eth_ck1 - eth	0.000365161	0.150946	enriched candidate
ACAT1	1.34685	R1881_ck1 - R1881	0.0479476	0.119274	enriched candidate
ACAT1	1.52251	R1881_ck1 - eth_ck1	0.0280938	0.248428	enriched candidate
ACAT1	1.7553	R1881_ck1 - R1881_cont	0.0135755	0.0743092	enriched candidate
ACAT1	2.06297	(R1881_ck1 - R1881) - (eth_ck1 - eth)	0.0341712	0.2147	enriched candidate
ACAT1	2.24757	(R1881_ck1 - R1881_cont) - (eth_ck1 - eth_cont)	0.0228446	0.20524	enriched candidate
ACLY	-1.58351	(R1881_ck1 - R1881_cont) - (eth_ck1 - eth_cont)	0.112161	0.249452	candidate
ACSL3	0.952078	R1881_ck1 - eth_ck1	0.00215477	0.248428	candidate
ACSM3	0.674621	R1881_ck1 - R1881	0.0860528	0.1577	enriched candidate
ACSM3	1.02258	(R1881_ck1 - R1881_cont) - (eth_ck1 - eth_cont)	0.0678425	0.21135	enriched candidate
ACSS2	1.07132	R1881_ck1 - R1881_cont	0.0427329	0.10306	candidate
ACSS2	1.24088	(R1881_ck1 - R1881_cont) - (eth_ck1 - eth_cont)	0.089218	0.228898	candidate
ACTN4	-1.87423	(R1881_ck1 - R1881_cont) - (eth_ck1 - eth_cont)	0.0819285	0.226349	candidate
ACTN4	-1.39133	R1881_ck1 - eth_ck1	0.0692784	0.24985	candidate
ACTR1A	-1.75908	(R1881_ck1 - R1881_cont) - (eth_ck1 - eth_cont)	0.0195517	0.20524	candidate
ACTR1A	-1.41534	(R1881_ck1 - R1881) - (eth_ck1 - eth)	0.0521273	0.2147	candidate
ACTR1A	-0.998217	R1881_ck1 - eth_ck1	0.0526571	0.248428	candidate
ADD1	1.09642	R1881_ck1 - R1881	0.0854854	0.157576	enriched candidate
ADD1	1.30122	R1881_ck1 - eth_ck1	0.0455188	0.248428	enriched candidate
ADD1	1.42019	R1881_ck1 - R1881_cont	0.0311556	0.0898356	enriched candidate
ADD1	1.62932	(R1881_ck1 - R1881) - (eth_ck1 - eth)	0.0722607	0.222322	enriched candidate
ADD1	1.71713	(R1881_ck1 - R1881_cont) - (eth_ck1 - eth_cont)	0.0597314	0.20524	enriched candidate
ADD3	0.747868	R1881_ck1 - R1881_cont	0.0529317	0.114836	candidate
ADD3	1.12634	(R1881_ck1 - R1881_cont) - (eth_ck1 - eth_cont)	0.0409715	0.20524	candidate
ADPGK	-1.20585	(R1881_ck1 - R1881) - (eth_ck1 - eth)	0.0102357	0.2147	candidate
ADPGK	-1.16181	(R1881_ck1 - R1881_cont) - (eth_ck1 - eth_cont)	0.0126681	0.20524	candidate
ADRBK1	0.726753	R1881_ck1 - R1881_cont	0.104292	0.173859	enriched candidate
ADRBK1	1.17376	R1881_ck1 - R1881	0.0141224	0.103472	enriched candidate
AGK	-0.991428	(R1881_ck1 - R1881_cont) - (eth_ck1 - eth_cont)	0.0679184	0.21135	candidate
AGK	-0.715122	R1881_ck1 - eth_ck1	0.0631859	0.249372	candidate
AGK	0.81956	eth_ck1 - eth_cont	0.000751662	0.0618913	candidate
AHCYL2	0.734322	(R1881_ck1 - R1881_cont) - (eth_ck1 - eth_cont)	0.0981482	0.23869	candidate
AHCYL2	0.778227	R1881_ck1 - R1881_cont	0.0189174	0.0762481	candidate
AHNAK	0.830553	R1881_ck1 - R1881	0.0489387	0.120228	enriched candidate
AHNAK	0.858824	R1881_ck1 - R1881_cont	0.0426693	0.10306	enriched candidate
AIDA	1.76678	R1881_ck1 - eth_ck1	0.0626393	0.249372	enriched candidate
AIDA	2.03934	R1881_ck1 - R1881	0.035024	0.110717	enriched candidate
AIDA	2.3385	(R1881_ck1 - R1881) - (eth_ck1 - eth)	0.0791669	0.223211	enriched candidate
AIDA	2.63293	R1881_ck1 - R1881_cont	0.0093559	0.0713817	enriched candidate
AIDA	2.79657	(R1881_ck1 - R1881_cont) - (eth_ck1 - eth_cont)	0.0400401	0.20524	enriched candidate
AK4	0.813817	R1881_ck1 - R1881	0.0450328	0.118048	enriched candidate
AK4	0.948275	R1881_ck1 - eth_ck1	0.0225311	0.248428	enriched candidate
AK4	1.01748	R1881_ck1 - R1881_cont	0.0156568	0.0743092	enriched candidate
AK4	1.25167	(R1881_ck1 - R1881) - (eth_ck1 - eth)	0.0312914	0.2147	enriched candidate
AK4	1.54728	(R1881_ck1 - R1881_cont) - (eth_ck1 - eth_cont)	0.0104255	0.20524	enriched candidate
AKAP1	-0.862461	(R1881_ck1 - R1881) - (eth_ck1 - eth)	0.0929246	0.230216	candidate
ALCAM	-2.64868	(R1881_ck1 - R1881_cont) - (eth_ck1 - eth_cont)	0.0147785	0.20524	candidate
ALCAM	-2.27939	(R1881_ck1 - R1881) - (eth_ck1 - eth)	0.0312997	0.2147	candidate
ALCAM	-1.50994	R1881_ck1 - eth_ck1	0.0416778	0.248428	candidate
ALDH3A2	-1.03732	(R1881_ck1 - R1881) - (eth_ck1 - eth)	0.0778989	0.223211	candidate
ALDH3A2	-1.00717	(R1881_ck1 - R1881_cont) - (eth_ck1 - eth_cont)	0.0859645	0.2266	candidate
ALG6	-1.2469	(R1881_ck1 - R1881_cont) - (eth_ck1 - eth_cont)	0.0144468	0.20524	candidate
ALG6	-0.922719	(R1881_ck1 - R1881) - (eth_ck1 - eth)	0.0577533	0.2147	candidate
ALG6	-0.666782	R1881_ck1 - eth_ck1	0.0531212	0.248428	candidate
ANKRD17	0.709605	R1881_ck1 - eth_ck1	0.0285254	0.248428	enriched candidate
ANKRD17	0.795861	R1881_ck1 - R1881	0.0160553	0.103472	enriched candidate
ANKRD17	0.837714	(R1881_ck1 - R1881_cont) - (eth_ck1 - eth_cont)	0.060819	0.207649	enriched candidate
ANKRD17	0.858417	R1881_ck1 - R1881_cont	0.0105239	0.0713817	enriched candidate
ANKRD17	1.08312	(R1881_ck1 - R1881) - (eth_ck1 - eth)	0.0196293	0.2147	enriched candidate
ANXA11	0.82886	R1881_ck1 - R1881_cont	0.0526653	0.114769	enriched candidate
ANXA11	0.869416	R1881_ck1 - R1881	0.0434278	0.116328	enriched candidate
ANXA2	1.04307	R1881_ck1 - R1881	0.0287232	0.10712	enriched candidate
ANXA7	0.603665	R1881_ck1 - R1881	0.113362	0.189612	enriched candidate
AP1G1	-0.871504	(R1881_ck1 - R1881_cont) - (eth_ck1 - eth_cont)	0.0909979	0.231413	candidate
AP1G2	-0.951669	(R1881_ck1 - R1881) - (eth_ck1 - eth)	0.0667432	0.216686	candidate
AP1G2	-0.865888	(R1881_ck1 - R1881_cont) - (eth_ck1 - eth_cont)	0.09196	0.232633	candidate
AP1M1	-1.146	(R1881_ck1 - R1881_cont) - (eth_ck1 - eth_cont)	0.0305444	0.20524	candidate
AP1M1	-0.957025	(R1881_ck1 - R1881) - (eth_ck1 - eth)	0.0641314	0.216677	candidate
AP1M1	-0.671778	R1881_ck1 - eth_ck1	0.0658669	0.24985	candidate
AP1M2	-1.25916	(R1881_ck1 - R1881_cont) - (eth_ck1 - eth_cont)	0.0402086	0.20524	candidate
AP1M2	-1.22533	(R1881_ck1 - R1881) - (eth_ck1 - eth)	0.0450628	0.2147	candidate
AP1M2	-0.872327	R1881_ck1 - eth_ck1	0.04382	0.248428	candidate
AP2A2	-0.805165	(R1881_ck1 - R1881_cont) - (eth_ck1 - eth_cont)	0.0767547	0.224179	candidate
AP2M1	-1.33232	(R1881_ck1 - R1881_cont) - (eth_ck1 - eth_cont)	0.0245705	0.20524	candidate
AP2M1	0.749867	eth_ck1 - eth_cont	0.00346692	0.152558	candidate
AP3B1	-0.796428	(R1881_ck1 - R1881) - (eth_ck1 - eth)	0.0823197	0.223211	candidate
APEH	-1.21799	R1881_ck1 - eth_ck1	0.0720473	0.24985	candidate
APEX1	1.68437	R1881_ck1 - eth_ck1	0.045156	0.248428	enriched candidate
APEX1	1.81222	R1881_ck1 - R1881	0.032955	0.108809	enriched candidate
APEX1	2.13933	R1881_ck1 - R1881_cont	0.0144261	0.0743092	enriched candidate
APEX1	2.38143	(R1881_ck1 - R1881_cont) - (eth_ck1 - eth_cont)	0.045205	0.20524	enriched candidate
APEX1	2.39429	(R1881_ck1 - R1881) - (eth_ck1 - eth)	0.0442121	0.2147	enriched candidate
API5	0.785546	R1881_ck1 - eth_ck1	0.0704876	0.24985	enriched candidate
API5	0.984109	R1881_ck1 - R1881	0.0279764	0.106253	enriched candidate
API5	0.988098	(R1881_ck1 - R1881_cont) - (eth_ck1 - eth_cont)	0.103468	0.243841	enriched candidate
API5	1.0096	R1881_ck1 - R1881_cont	0.0247612	0.0821776	enriched candidate
APMAP	-1.87543	(R1881_ck1 - R1881_cont) - (eth_ck1 - eth_cont)	0.00874701	0.20524	candidate
APMAP	-1.33427	(R1881_ck1 - R1881) - (eth_ck1 - eth)	0.0478453	0.2147	candidate
APP	0.590564	R1881_ck1 - eth_ck1	0.0279015	0.248428	candidate
ARCN1	1.44141	R1881_ck1 - eth_ck1	0.052052	0.248428	enriched candidate
ARCN1	1.8283	(R1881_ck1 - R1881) - (eth_ck1 - eth)	0.0775681	0.223211	enriched candidate
ARCN1	1.91841	R1881_ck1 - R1881	0.0135466	0.103472	enriched candidate
ARCN1	2.11685	R1881_ck1 - R1881_cont	0.00761802	0.0713817	enriched candidate
ARCN1	2.29293	(R1881_ck1 - R1881_cont) - (eth_ck1 - eth_cont)	0.0316211	0.20524	enriched candidate
ARF3|ARF1	1.19653	R1881_ck1 - eth_ck1	0.0227689	0.248428	enriched candidate
ARF3|ARF1	1.2783	R1881_ck1 - R1881_cont	0.0162082	0.0743092	enriched candidate
ARF3|ARF1	1.42302	R1881_ck1 - R1881	0.00882355	0.103472	enriched candidate
ARF3|ARF1	1.51385	(R1881_ck1 - R1881_cont) - (eth_ck1 - eth_cont)	0.0381301	0.20524	enriched candidate
ARF3|ARF1	1.64513	(R1881_ck1 - R1881) - (eth_ck1 - eth)	0.0261151	0.2147	enriched candidate
ARF4	1.01724	R1881_ck1 - R1881	0.109801	0.186263	enriched candidate
ARF4	1.48754	R1881_ck1 - R1881_cont	0.0257327	0.083487	enriched candidate
ARF4	1.78093	(R1881_ck1 - R1881) - (eth_ck1 - eth)	0.0530544	0.2147	enriched candidate
ARF4	1.86368	R1881_ck1 - eth_ck1	0.0074868	0.248428	enriched candidate
ARF4	2.41478	(R1881_ck1 - R1881_cont) - (eth_ck1 - eth_cont)	0.0125471	0.20524	enriched candidate
ARF5	0.967346	R1881_ck1 - R1881	0.0379006	0.111134	enriched candidate
ARF5	1.06482	R1881_ck1 - eth_ck1	0.0243806	0.248428	enriched candidate
ARF5	1.08553	R1881_ck1 - R1881_cont	0.022176	0.0778833	enriched candidate
ARF5	1.33546	(R1881_ck1 - R1881) - (eth_ck1 - eth)	0.0420038	0.2147	enriched candidate
ARF5	1.37871	(R1881_ck1 - R1881_cont) - (eth_ck1 - eth_cont)	0.0366395	0.20524	enriched candidate
ARFGAP3	0.994337	R1881_ck1 - R1881_cont	0.0325332	0.0922014	enriched candidate
ARFGAP3	1.01807	R1881_ck1 - R1881	0.0291982	0.107687	enriched candidate
ARFGAP3	1.19402	R1881_ck1 - eth_ck1	0.0129208	0.248428	enriched candidate
ARFGAP3	1.21256	(R1881_ck1 - R1881) - (eth_ck1 - eth)	0.0599493	0.2147	enriched candidate
ARFGAP3	1.2849	(R1881_ck1 - R1881_cont) - (eth_ck1 - eth_cont)	0.0478442	0.20524	enriched candidate
ARFGEF1	-1.17454	(R1881_ck1 - R1881) - (eth_ck1 - eth)	0.0470275	0.2147	candidate
ARFGEF3	-1.44318	(R1881_ck1 - R1881) - (eth_ck1 - eth)	0.0457741	0.2147	candidate
ARFGEF3	-1.34879	(R1881_ck1 - R1881_cont) - (eth_ck1 - eth_cont)	0.0596826	0.20524	candidate
ARFIP1	0.859483	R1881_ck1 - R1881	0.0362637	0.110717	enriched candidate
ARGLU1	1.71749	R1881_ck1 - R1881	0.0491556	0.120352	enriched candidate
ARGLU1	1.92572	R1881_ck1 - R1881_cont	0.0300343	0.0886465	enriched candidate
ARGLU1	2.15104	R1881_ck1 - eth_ck1	0.0173993	0.248428	enriched candidate
ARGLU1	2.91104	(R1881_ck1 - R1881) - (eth_ck1 - eth)	0.0218044	0.2147	enriched candidate
ARGLU1	2.93333	(R1881_ck1 - R1881_cont) - (eth_ck1 - eth_cont)	0.0209855	0.20524	enriched candidate
ARHGAP10	0.704684	R1881_ck1 - R1881	0.0436403	0.116328	enriched candidate
ARHGAP17	0.586238	R1881_ck1 - R1881_cont	0.0809893	0.147226	candidate
ARHGAP17	1.0386	(R1881_ck1 - R1881_cont) - (eth_ck1 - eth_cont)	0.0336661	0.20524	candidate
ARHGAP18	0.605079	R1881_ck1 - R1881	0.0999711	0.174497	enriched candidate
ARHGAP18	0.641427	R1881_ck1 - R1881_cont	0.08297	0.14914	enriched candidate
ARHGAP5	0.880329	R1881_ck1 - R1881_cont	0.138065	0.213281	enriched candidate
ARHGAP5	1.32115	R1881_ck1 - R1881	0.0334203	0.109163	enriched candidate
ARHGAP5	1.74066	(R1881_ck1 - R1881) - (eth_ck1 - eth)	0.0452983	0.2147	enriched candidate
ARHGDIA	0.793824	R1881_ck1 - R1881_cont	0.0738839	0.138633	enriched candidate
ARHGDIA	0.859214	R1881_ck1 - R1881	0.0552928	0.125406	enriched candidate
ARHGEF16	0.73323	R1881_ck1 - R1881	0.146516	0.225541	enriched candidate
ARHGEF16	0.995199	R1881_ck1 - eth_ck1	0.0558283	0.248428	enriched candidate
ARHGEF16	1.14677	(R1881_ck1 - R1881) - (eth_ck1 - eth)	0.111263	0.249505	enriched candidate
ARMC6	0.714542	(R1881_ck1 - R1881_cont) - (eth_ck1 - eth_cont)	0.0919337	0.232633	candidate
ARMCX3	0.626983	R1881_ck1 - R1881_cont	0.0428765	0.10306	enriched candidate
ARMCX3	0.764333	R1881_ck1 - R1881	0.0168201	0.103472	enriched candidate
ARMCX3	0.780285	(R1881_ck1 - R1881) - (eth_ck1 - eth)	0.0701709	0.220255	enriched candidate
ARVCF	-1.07803	(R1881_ck1 - R1881_cont) - (eth_ck1 - eth_cont)	0.0580499	0.20524	candidate
ARVCF	-0.979425	R1881_ck1 - eth_ck1	0.019022	0.248428	candidate
ASAH1	0.668568	R1881_ck1 - R1881_cont	0.0403689	0.100367	candidate
ATL3	-1.46821	(R1881_ck1 - R1881_cont) - (eth_ck1 - eth_cont)	0.0418313	0.20524	candidate
ATL3	-1.17717	(R1881_ck1 - R1881) - (eth_ck1 - eth)	0.0939507	0.230418	candidate
ATP1A1	-1.23311	(R1881_ck1 - R1881) - (eth_ck1 - eth)	0.0129014	0.2147	candidate
ATP1A1	-1.17406	(R1881_ck1 - R1881_cont) - (eth_ck1 - eth_cont)	0.0168525	0.20524	candidate
ATP1A1	-0.689795	R1881_ck1 - eth_ck1	0.0406847	0.248428	candidate
ATP2A2	-1.28495	(R1881_ck1 - R1881) - (eth_ck1 - eth)	0.035418	0.2147	candidate
ATP2A2	-1.22653	(R1881_ck1 - R1881_cont) - (eth_ck1 - eth_cont)	0.0432416	0.20524	candidate
ATP2B1	-0.650757	(R1881_ck1 - R1881) - (eth_ck1 - eth)	0.0647492	0.216686	candidate
ATP2B4	-0.668477	(R1881_ck1 - R1881) - (eth_ck1 - eth)	0.046463	0.2147	candidate
ATP2C1	-0.755598	(R1881_ck1 - R1881) - (eth_ck1 - eth)	0.0684818	0.218267	candidate
ATP5B	-1.60922	(R1881_ck1 - R1881_cont) - (eth_ck1 - eth_cont)	0.0214471	0.20524	candidate
ATP5B	-1.30291	(R1881_ck1 - R1881) - (eth_ck1 - eth)	0.0546191	0.2147	candidate
ATP5B	-1.12782	R1881_ck1 - eth_ck1	0.02242	0.248428	candidate
ATP5C1	-1.37173	(R1881_ck1 - R1881_cont) - (eth_ck1 - eth_cont)	0.0292049	0.20524	candidate
ATP5C1	-1.21277	(R1881_ck1 - R1881) - (eth_ck1 - eth)	0.0496853	0.2147	candidate
ATP5C1	-1.07147	R1881_ck1 - eth_ck1	0.0178688	0.248428	candidate
ATP5F1	-1.82211	(R1881_ck1 - R1881_cont) - (eth_ck1 - eth_cont)	0.0142241	0.20524	enriched candidate
ATP5F1	-1.49276	(R1881_ck1 - R1881) - (eth_ck1 - eth)	0.037769	0.2147	candidate
ATP5F1	-1.15707	R1881_ck1 - eth_ck1	0.0247827	0.248428	candidate
ATP5J2	-0.806992	(R1881_ck1 - R1881_cont) - (eth_ck1 - eth_cont)	0.0594757	0.20524	candidate
ATP6V1B2	1.13245	R1881_ck1 - R1881_cont	0.0519742	0.113777	candidate
ATP6V1C1	1.44065	R1881_ck1 - R1881	0.0258186	0.106253	enriched candidate
ATP6V1C1	1.49872	(R1881_ck1 - R1881_cont) - (eth_ck1 - eth_cont)	0.0878041	0.228289	enriched candidate
ATP6V1C1	1.52451	(R1881_ck1 - R1881) - (eth_ck1 - eth)	0.0830198	0.223211	enriched candidate
ATP6V1C1	1.54648	R1881_ck1 - R1881_cont	0.0181085	0.0758252	enriched candidate
ATP6V1E1	0.601404	R1881_ck1 - eth_ck1	0.0768506	0.24985	enriched candidate
ATP6V1E1	0.628184	R1881_ck1 - R1881_cont	0.0659144	0.129414	enriched candidate
ATP6V1E1	0.754753	R1881_ck1 - R1881	0.0311348	0.108809	enriched candidate
ATP6V1E1	0.844562	(R1881_ck1 - R1881_cont) - (eth_ck1 - eth_cont)	0.0787117	0.224179	enriched candidate
ATRX	1.27097	R1881_ck1 - eth_ck1	0.0295592	0.248428	enriched candidate
ATRX	1.82253	R1881_ck1 - R1881	0.00376096	0.103472	enriched candidate
ATRX	1.88377	(R1881_ck1 - R1881_cont) - (eth_ck1 - eth_cont)	0.0236339	0.20524	enriched candidate
ATRX	1.89291	R1881_ck1 - R1881_cont	0.00288652	0.0713817	enriched candidate
ATRX	2.06707	(R1881_ck1 - R1881) - (eth_ck1 - eth)	0.0146135	0.2147	enriched candidate
AUH	0.948447	R1881_ck1 - R1881	0.0313136	0.108809	enriched candidate
AUH	0.991328	R1881_ck1 - eth_ck1	0.0254492	0.248428	enriched candidate
AUH	1.22083	R1881_ck1 - R1881_cont	0.00820197	0.0713817	enriched candidate
AUH	1.32112	(R1881_ck1 - R1881) - (eth_ck1 - eth)	0.0335367	0.2147	enriched candidate
AUH	1.37583	(R1881_ck1 - R1881_cont) - (eth_ck1 - eth_cont)	0.0278336	0.20524	enriched candidate
AVL9	-0.627951	(R1881_ck1 - R1881) - (eth_ck1 - eth)	0.0412948	0.2147	candidate
BAIAP2	0.852161	R1881_ck1 - R1881	0.0761503	0.147509	enriched candidate
BAIAP2	0.931102	R1881_ck1 - R1881_cont	0.0551454	0.117259	enriched candidate
BAIAP2	1.22413	R1881_ck1 - eth_ck1	0.0157046	0.248428	enriched candidate
BAIAP2	1.25961	(R1881_ck1 - R1881) - (eth_ck1 - eth)	0.0651269	0.216686	enriched candidate
BAIAP2	1.54362	(R1881_ck1 - R1881_cont) - (eth_ck1 - eth_cont)	0.0279743	0.20524	enriched candidate
BAIAP2L1	1.07856	R1881_ck1 - R1881	0.0207599	0.103472	enriched candidate
BAIAP2L1	1.19425	R1881_ck1 - R1881_cont	0.0120225	0.0725804	enriched candidate
BAIAP2L1	1.50283	R1881_ck1 - eth_ck1	0.00275873	0.248428	enriched candidate
BAIAP2L1	1.61124	(R1881_ck1 - R1881) - (eth_ck1 - eth)	0.0155964	0.2147	enriched candidate
BAIAP2L1	1.86963	(R1881_ck1 - R1881_cont) - (eth_ck1 - eth_cont)	0.00653832	0.20524	enriched candidate
BCAP29	-2.03058	(R1881_ck1 - R1881) - (eth_ck1 - eth)	0.0076338	0.2147	candidate
BCAP29	-1.79376	(R1881_ck1 - R1881_cont) - (eth_ck1 - eth_cont)	0.0156058	0.20524	candidate
BCAP29	-1.01951	R1881_ck1 - eth_ck1	0.044015	0.248428	candidate
BCAP31	-2.81382	(R1881_ck1 - R1881_cont) - (eth_ck1 - eth_cont)	0.0149152	0.20524	candidate
BCAP31	-2.61249	(R1881_ck1 - R1881) - (eth_ck1 - eth)	0.0219583	0.2147	candidate
BCAP31	-1.63989	R1881_ck1 - eth_ck1	0.0382058	0.248428	candidate
BCLAF1	1.3904	R1881_ck1 - R1881_cont	0.0404742	0.100457	enriched candidate
BCLAF1	1.55255	R1881_ck1 - R1881	0.0245014	0.106253	enriched candidate
BCLAF1	1.62719	(R1881_ck1 - R1881) - (eth_ck1 - eth)	0.0826853	0.223211	enriched candidate
BCR	0.719755	R1881_ck1 - R1881_cont	0.0737069	0.138633	candidate
BCR	0.746256	R1881_ck1 - eth_ck1	0.0647987	0.249372	candidate
BIRC6	-1.13737	(R1881_ck1 - R1881_cont) - (eth_ck1 - eth_cont)	0.0589054	0.20524	candidate
BRI3BP	0.661309	R1881_ck1 - R1881_cont	0.0991696	0.166665	candidate
BSG	-1.23498	(R1881_ck1 - R1881_cont) - (eth_ck1 - eth_cont)	0.00579533	0.20524	candidate
BSG	-1.15087	(R1881_ck1 - R1881) - (eth_ck1 - eth)	0.00898201	0.2147	candidate
BSG	-0.810401	R1881_ck1 - eth_ck1	0.00920838	0.248428	candidate
BUB3	0.997353	R1881_ck1 - R1881	0.105549	0.180532	enriched candidate
BZW1	0.822588	R1881_ck1 - R1881_cont	0.087962	0.153351	enriched candidate
BZW1	0.976549	R1881_ck1 - R1881	0.0471131	0.118561	enriched candidate
BZW2	0.949168	R1881_ck1 - R1881_cont	0.0398806	0.09998	enriched candidate
BZW2	0.973936	R1881_ck1 - R1881	0.0356656	0.110717	enriched candidate
C11ORF58|SMAP	1.29307	R1881_ck1 - R1881	0.0783062	0.149971	enriched candidate
C11ORF58|SMAP	1.79319	(R1881_ck1 - R1881) - (eth_ck1 - eth)	0.0836272	0.223211	enriched candidate
C11ORF58|SMAP	2.18084	R1881_ck1 - R1881_cont	0.00644439	0.0713817	enriched candidate
C11ORF58|SMAP	2.23885	(R1881_ck1 - R1881_cont) - (eth_ck1 - eth_cont)	0.035664	0.20524	enriched candidate
C15ORF38|ARPIN	0.741859	R1881_ck1 - R1881_cont	0.0847088	0.150234	enriched candidate
C15ORF38|ARPIN	0.917219	R1881_ck1 - R1881	0.0378588	0.111134	enriched candidate
C6ORF203	1.52604	R1881_ck1 - eth_ck1	0.0753377	0.24985	enriched candidate
C6ORF203	1.83572	R1881_ck1 - R1881_cont	0.0366671	0.0959444	enriched candidate
C6ORF203	1.88951	R1881_ck1 - R1881	0.0322442	0.108809	enriched candidate
C6ORF203	1.95183	(R1881_ck1 - R1881_cont) - (eth_ck1 - eth_cont)	0.104207	0.244196	enriched candidate
C6ORF203	2.01635	(R1881_ck1 - R1881) - (eth_ck1 - eth)	0.094267	0.230599	enriched candidate
C7ORF55|LUC7L2	1.44933	R1881_ck1 - eth_ck1	0.0279583	0.248428	enriched candidate
C7ORF55|LUC7L2	1.47352	R1881_ck1 - R1881_cont	0.0258449	0.0835744	enriched candidate
C7ORF55|LUC7L2	1.70226	R1881_ck1 - R1881	0.0121643	0.103472	enriched candidate
C7ORF55|LUC7L2	1.97145	(R1881_ck1 - R1881_cont) - (eth_ck1 - eth_cont)	0.0334291	0.20524	enriched candidate
C7ORF55|LUC7L2	2.10133	(R1881_ck1 - R1881) - (eth_ck1 - eth)	0.024826	0.2147	enriched candidate
CAB39L	0.804021	R1881_ck1 - R1881	0.0643339	0.13422	enriched candidate
CALD1	0.931616	R1881_ck1 - R1881	0.0875071	0.159475	enriched candidate
CALD1	0.964845	R1881_ck1 - R1881_cont	0.0778745	0.143914	enriched candidate
CALD1	1.25527	(R1881_ck1 - R1881) - (eth_ck1 - eth)	0.101902	0.238597	enriched candidate
CALD1	1.31309	(R1881_ck1 - R1881_cont) - (eth_ck1 - eth_cont)	0.088465	0.228587	enriched candidate
CALM1	0.811962	R1881_ck1 - R1881_cont	0.017594	0.0750624	candidate
CAMSAP1	1.04343	R1881_ck1 - R1881	0.0928483	0.165369	enriched candidate
CAMSAP1	1.50046	R1881_ck1 - R1881_cont	0.0213414	0.0775642	enriched candidate
CAMSAP1	2.05867	(R1881_ck1 - R1881_cont) - (eth_ck1 - eth_cont)	0.0247813	0.20524	enriched candidate
CAMSAP3	1.17731	R1881_ck1 - R1881_cont	0.0209313	0.0770676	enriched candidate
CAMSAP3	1.29915	R1881_ck1 - eth_ck1	0.0123703	0.248428	enriched candidate
CAMSAP3	1.47871	(R1881_ck1 - R1881_cont) - (eth_ck1 - eth_cont)	0.0365783	0.20524	enriched candidate
CAMSAP3	1.6424	R1881_ck1 - R1881	0.0027671	0.103472	enriched candidate
CAMSAP3	1.75407	(R1881_ck1 - R1881) - (eth_ck1 - eth)	0.0159605	0.2147	enriched candidate
CAND1	-1.73418	(R1881_ck1 - R1881) - (eth_ck1 - eth)	0.0145457	0.2147	candidate
CAND1	-1.63942	(R1881_ck1 - R1881_cont) - (eth_ck1 - eth_cont)	0.0195819	0.20524	candidate
CAND1	-1.01374	R1881_ck1 - eth_ck1	0.0369614	0.248428	candidate
CANT1	-0.871571	(R1881_ck1 - R1881) - (eth_ck1 - eth)	0.0153873	0.2147	candidate
CANT1	-0.625152	(R1881_ck1 - R1881_cont) - (eth_ck1 - eth_cont)	0.0676484	0.21135	candidate
CANX	-1.99616	(R1881_ck1 - R1881) - (eth_ck1 - eth)	0.0364112	0.2147	candidate
CANX	-1.7479	(R1881_ck1 - R1881_cont) - (eth_ck1 - eth_cont)	0.0622146	0.209482	candidate
CAT	-1.85156	(R1881_ck1 - R1881) - (eth_ck1 - eth)	0.0187884	0.2147	candidate
CAT	-1.83102	(R1881_ck1 - R1881_cont) - (eth_ck1 - eth_cont)	0.0198969	0.20524	candidate
CAT	-1.26612	R1881_ck1 - eth_ck1	0.0222675	0.248428	candidate
CC2D1A	1.03426	R1881_ck1 - eth_ck1	0.0612895	0.249372	enriched candidate
CC2D1A	1.31426	R1881_ck1 - R1881_cont	0.0216558	0.0775642	enriched candidate
CC2D1A	1.37621	R1881_ck1 - R1881	0.0170891	0.103472	enriched candidate
CC2D1A	1.44756	(R1881_ck1 - R1881) - (eth_ck1 - eth)	0.0636846	0.216677	enriched candidate
CC2D1A	1.49495	(R1881_ck1 - R1881_cont) - (eth_ck1 - eth_cont)	0.056442	0.20524	enriched candidate
CC2D1B	1.77283	R1881_ck1 - eth_ck1	0.0180063	0.248428	enriched candidate
CC2D1B	1.88867	R1881_ck1 - R1881_cont	0.0127841	0.0743092	enriched candidate
CC2D1B	2.04314	R1881_ck1 - R1881	0.0080709	0.103472	enriched candidate
CC2D1B	2.60682	(R1881_ck1 - R1881) - (eth_ck1 - eth)	0.0146239	0.2147	enriched candidate
CC2D1B	2.86855	(R1881_ck1 - R1881_cont) - (eth_ck1 - eth_cont)	0.0084346	0.20524	enriched candidate
CCAR2	0.684487	eth_ck1 - eth_cont	0.00321115	0.146775	candidate
CCDC12	1.91586	R1881_ck1 - R1881	0.0663632	0.13648	enriched candidate
CCDC124	0.914982	R1881_ck1 - R1881	0.159991	0.240652	enriched candidate
CCDC124	1.00982	R1881_ck1 - R1881_cont	0.123797	0.196092	enriched candidate
CCDC25	0.706993	R1881_ck1 - R1881	0.110611	0.186761	enriched candidate
CCDC25	0.776475	R1881_ck1 - R1881_cont	0.0824959	0.148657	enriched candidate
CCDC47	0.703131	R1881_ck1 - R1881_cont	0.0438425	0.103833	candidate
CCDC6	0.588293	R1881_ck1 - eth_ck1	0.0624647	0.249372	candidate
CCDC6	0.958221	(R1881_ck1 - R1881_cont) - (eth_ck1 - eth_cont)	0.0352471	0.20524	candidate
CCT5	-0.65162	R1881_ck1 - eth_ck1	0.0192708	0.248428	candidate
CD2AP	0.908267	R1881_ck1 - R1881	0.121325	0.199045	enriched candidate
CD2AP	0.978379	R1881_ck1 - R1881_cont	0.0973882	0.1654	enriched candidate
CD9	-1.57485	(R1881_ck1 - R1881_cont) - (eth_ck1 - eth_cont)	0.105879	0.245525	candidate
CDC73	0.807751	R1881_ck1 - R1881_cont	0.0467538	0.107215	enriched candidate
CDC73	0.819774	R1881_ck1 - eth_ck1	0.0440019	0.248428	enriched candidate
CDC73	1.03035	R1881_ck1 - R1881	0.014761	0.103472	enriched candidate
CDC73	1.08953	(R1881_ck1 - R1881) - (eth_ck1 - eth)	0.0563558	0.2147	enriched candidate
CDH1	-1.64125	(R1881_ck1 - R1881) - (eth_ck1 - eth)	0.0304511	0.2147	candidate
CDH1	-1.24582	(R1881_ck1 - R1881_cont) - (eth_ck1 - eth_cont)	0.0888727	0.228823	candidate
CDK11B|CDC2L1|CDK11A	0.607023	R1881_ck1 - R1881_cont	0.0715686	0.137347	enriched candidate
CDK11B|CDC2L1|CDK11A	0.652479	R1881_ck1 - eth_ck1	0.0548337	0.248428	enriched candidate
CDK11B|CDC2L1|CDK11A	0.652925	R1881_ck1 - R1881	0.0546888	0.124405	enriched candidate
CDK11B|CDC2L1|CDK11A	0.817044	(R1881_ck1 - R1881_cont) - (eth_ck1 - eth_cont)	0.0846915	0.226349	enriched candidate
CDK11B|CDC2L1|CDK11A	0.938475	(R1881_ck1 - R1881) - (eth_ck1 - eth)	0.0513301	0.2147	enriched candidate
CDK5	1.07871	R1881_ck1 - R1881_cont	0.0415253	0.102363	candidate
CDK5RAP3	-0.700618	(R1881_ck1 - R1881) - (eth_ck1 - eth)	0.0539758	0.2147	candidate
CDKN2AIP	0.992908	R1881_ck1 - R1881_cont	0.0837682	0.150002	enriched candidate
CDKN2AIP	1.02796	R1881_ck1 - eth_ck1	0.074483	0.24985	enriched candidate
CDKN2AIP	1.13881	R1881_ck1 - R1881	0.0509543	0.120506	enriched candidate
CEP170B	0.745823	(R1881_ck1 - R1881) - (eth_ck1 - eth)	0.0533324	0.2147	candidate
CEP170B	0.750398	(R1881_ck1 - R1881_cont) - (eth_ck1 - eth_cont)	0.0520707	0.20524	candidate
CFL1	0.966465	R1881_ck1 - R1881	0.0646733	0.134651	enriched candidate
CFL1	1.35634	(R1881_ck1 - R1881) - (eth_ck1 - eth)	0.0665004	0.216686	enriched candidate
CFL1	1.50319	(R1881_ck1 - R1881_cont) - (eth_ck1 - eth_cont)	0.0446977	0.20524	enriched candidate
CFL1	1.57508	R1881_ck1 - R1881_cont	0.00567009	0.0713817	enriched candidate
CFL2	0.675371	R1881_ck1 - R1881	0.133638	0.212734	enriched candidate
CFL2	1.02719	R1881_ck1 - R1881_cont	0.0297357	0.087991	enriched candidate
CFL2	1.03849	(R1881_ck1 - R1881) - (eth_ck1 - eth)	0.10541	0.243632	enriched candidate
CFL2	1.0754	(R1881_ck1 - R1881_cont) - (eth_ck1 - eth_cont)	0.0946883	0.235824	enriched candidate
CHD4	0.833298	R1881_ck1 - R1881_cont	0.0374706	0.0963053	enriched candidate
CHD4	0.856852	R1881_ck1 - R1881	0.0331267	0.108809	enriched candidate
CHD4	1.00029	(R1881_ck1 - R1881) - (eth_ck1 - eth)	0.0712845	0.22199	enriched candidate
CHID1	1.40338	R1881_ck1 - eth_ck1	0.0351872	0.248428	enriched candidate
CHID1	1.44488	R1881_ck1 - R1881	0.0308611	0.108809	enriched candidate
CHID1	1.74195	(R1881_ck1 - R1881) - (eth_ck1 - eth)	0.0599117	0.2147	enriched candidate
CHID1	2.01947	R1881_ck1 - R1881_cont	0.0047622	0.0713817	enriched candidate
CHID1	2.50327	(R1881_ck1 - R1881_cont) - (eth_ck1 - eth_cont)	0.0107947	0.20524	enriched candidate
CHMP1A	2.14819	R1881_ck1 - R1881	0.041284	0.114222	enriched candidate
CHMP1A	2.51572	(R1881_ck1 - R1881_cont) - (eth_ck1 - eth_cont)	0.0837912	0.226349	enriched candidate
CHMP1A	2.55485	R1881_ck1 - R1881_cont	0.0182659	0.0759504	enriched candidate
CHMP1B	1.49478	R1881_ck1 - eth_ck1	0.0569437	0.248428	enriched candidate
CHMP1B	1.79083	R1881_ck1 - R1881	0.0262547	0.106253	enriched candidate
CHMP1B	1.85272	(R1881_ck1 - R1881) - (eth_ck1 - eth)	0.0904021	0.227575	enriched candidate
CHMP1B	1.96811	R1881_ck1 - R1881_cont	0.0162954	0.0743092	enriched candidate
CHMP1B	2.20421	(R1881_ck1 - R1881_cont) - (eth_ck1 - eth_cont)	0.0483358	0.20524	enriched candidate
CHMP2A	2.32283	R1881_ck1 - eth_ck1	0.0493633	0.248428	enriched candidate
CHMP2A	2.80305	R1881_ck1 - R1881	0.0211802	0.103472	enriched candidate
CHMP2A	3.12518	R1881_ck1 - R1881_cont	0.0118248	0.0725804	enriched candidate
CHMP2A	3.16531	(R1881_ck1 - R1881_cont) - (eth_ck1 - eth_cont)	0.0570606	0.20524	enriched candidate
CHMP2A	3.24763	(R1881_ck1 - R1881) - (eth_ck1 - eth)	0.0516551	0.2147	enriched candidate
CHMP2B	1.28182	R1881_ck1 - R1881_cont	0.0919479	0.158015	enriched candidate
CHMP2B	1.30191	R1881_ck1 - R1881	0.0874589	0.159475	enriched candidate
CHMP3	1.47018	R1881_ck1 - eth_ck1	0.0762138	0.24985	enriched candidate
CHMP3	1.78108	R1881_ck1 - R1881	0.036075	0.110717	enriched candidate
CHMP3	2.14234	R1881_ck1 - R1881_cont	0.0145528	0.0743092	enriched candidate
CHMP3	2.32293	(R1881_ck1 - R1881_cont) - (eth_ck1 - eth_cont)	0.0505908	0.20524	enriched candidate
CHMP4B	1.05059	R1881_ck1 - R1881_cont	0.0629913	0.124456	enriched candidate
CHMP4B	1.26673	(R1881_ck1 - R1881) - (eth_ck1 - eth)	0.106998	0.244335	enriched candidate
CHMP4B	1.49731	R1881_ck1 - R1881	0.0122259	0.103472	enriched candidate
CHMP7	0.945688	R1881_ck1 - eth_ck1	0.0406504	0.248428	enriched candidate
CHMP7	1.10222	R1881_ck1 - R1881_cont	0.0198921	0.0762481	enriched candidate
CHMP7	1.18616	R1881_ck1 - R1881	0.0134568	0.103472	enriched candidate
CHMP7	1.25598	(R1881_ck1 - R1881) - (eth_ck1 - eth)	0.0525236	0.2147	enriched candidate
CHMP7	1.36317	(R1881_ck1 - R1881_cont) - (eth_ck1 - eth_cont)	0.0374521	0.20524	enriched candidate
CHORDC1	1.03746	(R1881_ck1 - R1881_cont) - (eth_ck1 - eth_cont)	0.0955161	0.23608	enriched candidate
CHORDC1	1.09616	(R1881_ck1 - R1881) - (eth_ck1 - eth)	0.0798648	0.223211	enriched candidate
CHORDC1	1.11203	R1881_ck1 - R1881	0.0170349	0.103472	enriched candidate
CHORDC1	1.11335	R1881_ck1 - R1881_cont	0.0169283	0.0743092	enriched candidate
CISD1	-1.60439	(R1881_ck1 - R1881) - (eth_ck1 - eth)	0.00804188	0.2147	candidate
CISD1	-1.43953	(R1881_ck1 - R1881_cont) - (eth_ck1 - eth_cont)	0.0150194	0.20524	candidate
CISD1	-0.790789	R1881_ck1 - eth_ck1	0.0491257	0.248428	candidate
CKAP4	-1.899	(R1881_ck1 - R1881_cont) - (eth_ck1 - eth_cont)	0.0760415	0.223346	candidate
CKAP4	-1.68983	(R1881_ck1 - R1881) - (eth_ck1 - eth)	0.110246	0.248666	candidate
CKAP4	-1.35109	R1881_ck1 - eth_ck1	0.0744414	0.24985	candidate
CKAP5	0.979521	R1881_ck1 - eth_ck1	0.0361103	0.248428	enriched candidate
CKAP5	1.13541	R1881_ck1 - R1881_cont	0.0177577	0.0751328	enriched candidate
CKAP5	1.33184	R1881_ck1 - R1881	0.00712101	0.103472	enriched candidate
CKAP5	1.37543	(R1881_ck1 - R1881) - (eth_ck1 - eth)	0.0372513	0.2147	enriched candidate
CKAP5	1.39677	(R1881_ck1 - R1881_cont) - (eth_ck1 - eth_cont)	0.0348149	0.20524	enriched candidate
CKB	-1.70423	(R1881_ck1 - R1881_cont) - (eth_ck1 - eth_cont)	0.0754929	0.223346	candidate
CLASP1	0.949483	R1881_ck1 - R1881	0.0289022	0.107234	enriched candidate
CLASP1	1.01005	R1881_ck1 - R1881_cont	0.0214273	0.0775642	enriched candidate
CLASP2	0.799223	R1881_ck1 - R1881	0.0868707	0.158715	enriched candidate
CLASP2	0.87674	R1881_ck1 - R1881_cont	0.0630115	0.124456	enriched candidate
CLCC1	-0.83959	(R1881_ck1 - R1881) - (eth_ck1 - eth)	0.0336338	0.2147	candidate
CLCC1	-0.720452	(R1881_ck1 - R1881_cont) - (eth_ck1 - eth_cont)	0.062748	0.209482	candidate
CLCN3	-0.899453	(R1881_ck1 - R1881) - (eth_ck1 - eth)	0.092187	0.229418	candidate
CLINT1	0.764922	R1881_ck1 - R1881	0.0154337	0.103472	enriched candidate
CLINT1	1.37298	(R1881_ck1 - R1881) - (eth_ck1 - eth)	0.00356776	0.2147	enriched candidate
CLPX	0.628974	R1881_ck1 - R1881_cont	0.0739003	0.138633	candidate
CLYBL	0.936735	R1881_ck1 - R1881	0.0994127	0.174153	enriched candidate
CLYBL	1.42601	R1881_ck1 - R1881_cont	0.0178248	0.0751968	enriched candidate
CLYBL	1.68251	(R1881_ck1 - R1881_cont) - (eth_ck1 - eth_cont)	0.0418305	0.20524	enriched candidate
CMTR1	0.662059	R1881_ck1 - R1881	0.0930274	0.165369	enriched candidate
CMTR1	0.791139	R1881_ck1 - eth_ck1	0.0492314	0.248428	enriched candidate
CMTR1	0.81902	R1881_ck1 - R1881_cont	0.0427276	0.10306	enriched candidate
CMTR1	1.02834	(R1881_ck1 - R1881) - (eth_ck1 - eth)	0.0677891	0.216686	enriched candidate
CMTR1	1.05379	(R1881_ck1 - R1881_cont) - (eth_ck1 - eth_cont)	0.0620071	0.209482	enriched candidate
CNOT1	-1.52995	(R1881_ck1 - R1881_cont) - (eth_ck1 - eth_cont)	0.0457788	0.20524	candidate
CNOT1	-1.44717	(R1881_ck1 - R1881) - (eth_ck1 - eth)	0.0570347	0.2147	candidate
CNOT1	-0.992244	R1881_ck1 - eth_ck1	0.0640004	0.249372	candidate
CNOT3	1.20687	R1881_ck1 - R1881_cont	0.0365084	0.0958759	enriched candidate
CNOT3	1.25877	R1881_ck1 - R1881	0.0302171	0.108497	enriched candidate
CNOT3	1.30091	(R1881_ck1 - R1881_cont) - (eth_ck1 - eth_cont)	0.0996465	0.240314	enriched candidate
CNOT3	1.66129	(R1881_ck1 - R1881) - (eth_ck1 - eth)	0.0410098	0.2147	enriched candidate
CNP	0.695089	R1881_ck1 - R1881	0.0295305	0.107687	enriched candidate
CNP	0.715404	R1881_ck1 - eth_ck1	0.025778	0.248428	enriched candidate
CNP	0.831036	R1881_ck1 - R1881_cont	0.0117529	0.0725804	enriched candidate
CNP	0.891597	(R1881_ck1 - R1881_cont) - (eth_ck1 - eth_cont)	0.045235	0.20524	enriched candidate
CNP	0.95872	(R1881_ck1 - R1881) - (eth_ck1 - eth)	0.0331042	0.2147	enriched candidate
COG4	-1.4082	(R1881_ck1 - R1881) - (eth_ck1 - eth)	0.0434872	0.2147	candidate
COG4	-1.32937	(R1881_ck1 - R1881_cont) - (eth_ck1 - eth_cont)	0.0547909	0.20524	candidate
COG5	-1.46879	(R1881_ck1 - R1881) - (eth_ck1 - eth)	0.0351095	0.2147	candidate
COG5	-1.38299	(R1881_ck1 - R1881_cont) - (eth_ck1 - eth_cont)	0.045382	0.20524	candidate
COG7	-1.01733	(R1881_ck1 - R1881) - (eth_ck1 - eth)	0.0966374	0.233446	candidate
COPB1	-1.44389	(R1881_ck1 - R1881) - (eth_ck1 - eth)	0.0175693	0.2147	candidate
COPB1	-1.13319	(R1881_ck1 - R1881_cont) - (eth_ck1 - eth_cont)	0.0530064	0.20524	candidate
COPB1	-0.729712	R1881_ck1 - eth_ck1	0.074794	0.24985	candidate
COPG1	-0.722793	(R1881_ck1 - R1881) - (eth_ck1 - eth)	0.049045	0.2147	candidate
COPG2	-1.11642	(R1881_ck1 - R1881) - (eth_ck1 - eth)	0.0245628	0.2147	candidate
COPZ1	0.783178	(R1881_ck1 - R1881_cont) - (eth_ck1 - eth_cont)	0.0958906	0.23608	candidate
CORO1B	0.779776	R1881_ck1 - R1881	0.0587414	0.129769	enriched candidate
COX4I1	-1.55792	(R1881_ck1 - R1881_cont) - (eth_ck1 - eth_cont)	0.0540421	0.20524	candidate
COX4I1	-1.50518	(R1881_ck1 - R1881) - (eth_ck1 - eth)	0.0615931	0.216515	candidate
COX4I1	-1.07961	R1881_ck1 - eth_ck1	0.0583886	0.248495	candidate
CPD	-1.69915	(R1881_ck1 - R1881) - (eth_ck1 - eth)	0.019968	0.2147	candidate
CPD	-1.38958	(R1881_ck1 - R1881_cont) - (eth_ck1 - eth_cont)	0.0496743	0.20524	candidate
CPNE3	0.610101	R1881_ck1 - R1881	0.0806711	0.151402	enriched candidate
CPSF6	0.695765	R1881_ck1 - R1881_cont	0.138109	0.213281	enriched candidate
CPSF6	0.992865	R1881_ck1 - eth_ck1	0.0416283	0.248428	enriched candidate
CPSF6	1.08605	(R1881_ck1 - R1881_cont) - (eth_ck1 - eth_cont)	0.104583	0.244196	enriched candidate
CPSF6	1.10009	R1881_ck1 - R1881	0.0262626	0.106253	enriched candidate
CPSF6	1.40404	(R1881_ck1 - R1881) - (eth_ck1 - eth)	0.0416384	0.2147	enriched candidate
CPSF7	1.1973	R1881_ck1 - R1881	0.0623848	0.133181	enriched candidate
CPSF7	1.26992	R1881_ck1 - R1881_cont	0.0497558	0.110594	enriched candidate
CPSF7	1.44477	R1881_ck1 - eth_ck1	0.0284678	0.248428	enriched candidate
CPSF7	1.60038	(R1881_ck1 - R1881) - (eth_ck1 - eth)	0.0762738	0.223211	enriched candidate
CPSF7	2.07041	(R1881_ck1 - R1881_cont) - (eth_ck1 - eth_cont)	0.026746	0.20524	enriched candidate
CPT2	-1.62202	(R1881_ck1 - R1881_cont) - (eth_ck1 - eth_cont)	0.02081	0.20524	candidate
CPT2	-1.60593	(R1881_ck1 - R1881) - (eth_ck1 - eth)	0.021878	0.2147	candidate
CPT2	-1.14775	R1881_ck1 - eth_ck1	0.0207352	0.248428	candidate
CRAT	1.37814	R1881_ck1 - eth_ck1	0.0548017	0.248428	enriched candidate
CRAT	1.60453	R1881_ck1 - R1881_cont	0.0286681	0.0862427	enriched candidate
CRAT	1.65383	R1881_ck1 - R1881	0.0248234	0.106253	enriched candidate
CRAT	1.8716	(R1881_ck1 - R1881_cont) - (eth_ck1 - eth_cont)	0.0638324	0.209482	enriched candidate
CRAT	1.89995	(R1881_ck1 - R1881) - (eth_ck1 - eth)	0.0603762	0.2147	enriched candidate
CSE1L	-1.26233	(R1881_ck1 - R1881_cont) - (eth_ck1 - eth_cont)	0.0396119	0.20524	candidate
CSK	0.802783	R1881_ck1 - R1881	0.0701021	0.139682	enriched candidate
CSK	0.971011	R1881_ck1 - R1881_cont	0.032654	0.0922014	enriched candidate
CSK	1.19504	R1881_ck1 - eth_ck1	0.0112924	0.248428	enriched candidate
CSK	1.37855	(R1881_ck1 - R1881) - (eth_ck1 - eth)	0.0320867	0.2147	enriched candidate
CSK	1.5387	(R1881_ck1 - R1881_cont) - (eth_ck1 - eth_cont)	0.018833	0.20524	enriched candidate
CSRP1	1.791	R1881_ck1 - eth_ck1	0.0265023	0.248428	enriched candidate
CSRP1	1.98698	R1881_ck1 - R1881_cont	0.0156551	0.0743092	enriched candidate
CSRP1	2.06286	R1881_ck1 - R1881	0.0127423	0.103472	enriched candidate
CSRP1	2.31084	(R1881_ck1 - R1881_cont) - (eth_ck1 - eth_cont)	0.0400863	0.20524	enriched candidate
CSRP1	2.61109	(R1881_ck1 - R1881) - (eth_ck1 - eth)	0.0228641	0.2147	enriched candidate
CTNNA1	-0.944551	(R1881_ck1 - R1881) - (eth_ck1 - eth)	0.0528559	0.2147	candidate
CTNNA1	-0.931003	(R1881_ck1 - R1881_cont) - (eth_ck1 - eth_cont)	0.0558992	0.20524	candidate
CTNNB1	-1.62659	(R1881_ck1 - R1881_cont) - (eth_ck1 - eth_cont)	0.0258462	0.20524	candidate
CTNNB1	-1.57078	(R1881_ck1 - R1881) - (eth_ck1 - eth)	0.0304533	0.2147	candidate
CTNNB1	-1.02098	R1881_ck1 - eth_ck1	0.0440002	0.248428	candidate
CTSD	0.92958	R1881_ck1 - R1881_cont	0.0686222	0.132927	enriched candidate
CTSD	1.04476	R1881_ck1 - R1881	0.0437335	0.116328	enriched candidate
CTTN	0.622632	R1881_ck1 - R1881_cont	0.0986672	0.166319	enriched candidate
CTTN	0.63419	R1881_ck1 - R1881	0.0931509	0.165386	enriched candidate
CTTN	0.683239	R1881_ck1 - eth_ck1	0.0726883	0.24985	enriched candidate
CTTN	0.890627	(R1881_ck1 - R1881) - (eth_ck1 - eth)	0.0952281	0.231049	enriched candidate
CUL4B	-1.12372	(R1881_ck1 - R1881) - (eth_ck1 - eth)	0.0240681	0.2147	candidate
CUL4B	-0.645731	R1881_ck1 - eth_ck1	0.0588642	0.249054	candidate
CWC15	1.32032	R1881_ck1 - R1881	0.121104	0.199045	enriched candidate
CWC15	1.53423	R1881_ck1 - R1881_cont	0.0758383	0.14051	enriched candidate
CWC15	2.10663	(R1881_ck1 - R1881) - (eth_ck1 - eth)	0.0837796	0.223211	enriched candidate
CYB5A	-1.91545	(R1881_ck1 - R1881_cont) - (eth_ck1 - eth_cont)	0.0133795	0.20524	candidate
CYB5A	-1.7127	(R1881_ck1 - R1881) - (eth_ck1 - eth)	0.0239836	0.2147	candidate
CYB5A	-1.00502	R1881_ck1 - eth_ck1	0.0541797	0.248428	candidate
CYB5R3	-1.43082	(R1881_ck1 - R1881_cont) - (eth_ck1 - eth_cont)	0.0272219	0.20524	candidate
CYB5R3	-1.11672	(R1881_ck1 - R1881) - (eth_ck1 - eth)	0.0747305	0.222959	candidate
CYB5R3	-0.861387	R1881_ck1 - eth_ck1	0.0543334	0.248428	candidate
CYB5R3	0.76866	eth_ck1 - eth_cont	0.00631444	0.206938	candidate
CYP20A1	-1.07267	(R1881_ck1 - R1881_cont) - (eth_ck1 - eth_cont)	0.034447	0.20524	candidate
CYP20A1	-0.882144	(R1881_ck1 - R1881) - (eth_ck1 - eth)	0.0744642	0.222945	candidate
CYP51A1	-1.68492	(R1881_ck1 - R1881_cont) - (eth_ck1 - eth_cont)	0.0141516	0.20524	candidate
CYP51A1	-1.52888	(R1881_ck1 - R1881) - (eth_ck1 - eth)	0.023455	0.2147	candidate
CYP51A1	-0.854103	R1881_ck1 - eth_ck1	0.0641061	0.249372	candidate
DAD1	0.690744	R1881_ck1 - R1881_cont	0.127592	0.20068	candidate
DBNL	0.798069	R1881_ck1 - R1881_cont	0.100006	0.167682	enriched candidate
DBNL	0.871981	R1881_ck1 - R1881	0.0749189	0.145709	enriched candidate
DBNL	1.22707	(R1881_ck1 - R1881) - (eth_ck1 - eth)	0.0762101	0.223211	enriched candidate
DCD	-2.58545	(R1881_ck1 - R1881_cont) - (eth_ck1 - eth_cont)	0.0462523	0.20524	candidate
DCTN1	-1.52088	(R1881_ck1 - R1881_cont) - (eth_ck1 - eth_cont)	0.042749	0.20524	candidate
DCTN1	-1.48254	(R1881_ck1 - R1881) - (eth_ck1 - eth)	0.0474837	0.2147	candidate
DCTN1	-0.96843	R1881_ck1 - eth_ck1	0.0644224	0.249372	candidate
DCXR	1.1361	R1881_ck1 - R1881_cont	0.0284325	0.0859294	enriched candidate
DCXR	1.14978	R1881_ck1 - R1881	0.0268715	0.106253	enriched candidate
DCXR	1.48497	(R1881_ck1 - R1881) - (eth_ck1 - eth)	0.0404156	0.2147	enriched candidate
DDB1	-1.10729	(R1881_ck1 - R1881) - (eth_ck1 - eth)	0.0873573	0.224922	candidate
DDB1	-1.06473	(R1881_ck1 - R1881_cont) - (eth_ck1 - eth_cont)	0.0989094	0.238935	candidate
DDOST	-0.983744	(R1881_ck1 - R1881_cont) - (eth_ck1 - eth_cont)	0.033166	0.20524	candidate
DDOST	-0.928807	(R1881_ck1 - R1881) - (eth_ck1 - eth)	0.0425586	0.2147	candidate
DDOST	-0.662594	R1881_ck1 - eth_ck1	0.0410051	0.248428	candidate
DDX3X	0.649156	R1881_ck1 - eth_ck1	0.0298308	0.248428	enriched candidate
DDX3X	0.664469	R1881_ck1 - R1881	0.0267409	0.106253	enriched candidate
DDX3X	0.881822	R1881_ck1 - R1881_cont	0.00547024	0.0713817	enriched candidate
DDX3X	0.929794	(R1881_ck1 - R1881_cont) - (eth_ck1 - eth_cont)	0.0281144	0.20524	enriched candidate
DDX3X	0.988928	(R1881_ck1 - R1881) - (eth_ck1 - eth)	0.0208187	0.2147	enriched candidate
DDX42	1.07792	R1881_ck1 - R1881_cont	0.0426182	0.10306	candidate
DDX42	1.16077	(R1881_ck1 - R1881) - (eth_ck1 - eth)	0.111389	0.249505	candidate
DDX42	1.41952	(R1881_ck1 - R1881_cont) - (eth_ck1 - eth_cont)	0.0566831	0.20524	candidate
DDX46	1.65344	R1881_ck1 - R1881	0.0359807	0.110717	enriched candidate
DDX46	1.71775	R1881_ck1 - eth_ck1	0.030304	0.248428	enriched candidate
DDX46	1.87332	R1881_ck1 - R1881_cont	0.0198976	0.0762481	enriched candidate
DDX46	2.24508	(R1881_ck1 - R1881) - (eth_ck1 - eth)	0.0428354	0.2147	enriched candidate
DDX46	2.41919	(R1881_ck1 - R1881_cont) - (eth_ck1 - eth_cont)	0.0308884	0.20524	enriched candidate
DDX5	0.724569	(R1881_ck1 - R1881) - (eth_ck1 - eth)	0.0935546	0.230227	candidate
DDX59	0.985016	R1881_ck1 - eth_ck1	0.0530149	0.248428	enriched candidate
DDX59	1.20583	R1881_ck1 - R1881	0.021578	0.103772	enriched candidate
DDX59	1.28489	(R1881_ck1 - R1881) - (eth_ck1 - eth)	0.0715461	0.22199	enriched candidate
DDX59	1.38821	(R1881_ck1 - R1881_cont) - (eth_ck1 - eth_cont)	0.0537349	0.20524	enriched candidate
DDX59	1.45494	R1881_ck1 - R1881_cont	0.00756783	0.0713817	enriched candidate
DDX6	0.89129	R1881_ck1 - R1881	0.0461632	0.118159	enriched candidate
DDX6	0.992271	R1881_ck1 - eth_ck1	0.028883	0.248428	enriched candidate
DDX6	1.18837	R1881_ck1 - R1881_cont	0.0113254	0.0725804	enriched candidate
DDX6	1.52204	(R1881_ck1 - R1881) - (eth_ck1 - eth)	0.0194047	0.2147	enriched candidate
DDX6	1.53422	(R1881_ck1 - R1881_cont) - (eth_ck1 - eth_cont)	0.0186228	0.20524	enriched candidate
DEF6	0.8095	R1881_ck1 - R1881_cont	0.0471364	0.107762	enriched candidate
DEF6	0.935298	R1881_ck1 - eth_ck1	0.0248075	0.248428	enriched candidate
DEF6	1.0711	R1881_ck1 - R1881	0.0121802	0.103472	enriched candidate
DEF6	1.38873	(R1881_ck1 - R1881_cont) - (eth_ck1 - eth_cont)	0.0194578	0.20524	enriched candidate
DEF6	1.48397	(R1881_ck1 - R1881) - (eth_ck1 - eth)	0.0136633	0.2147	enriched candidate
DENR	1.82715	R1881_ck1 - eth_ck1	0.0787454	0.24985	enriched candidate
DENR	2.32523	(R1881_ck1 - R1881_cont) - (eth_ck1 - eth_cont)	0.109936	0.247777	enriched candidate
DENR	2.56962	R1881_ck1 - R1881	0.0185011	0.103472	enriched candidate
DENR	2.58545	(R1881_ck1 - R1881) - (eth_ck1 - eth)	0.0785934	0.223211	enriched candidate
DENR	2.68025	R1881_ck1 - R1881_cont	0.0147878	0.0743092	enriched candidate
DHCR24|NBLA03646	0.845956	R1881_ck1 - eth_ck1	0.0329629	0.248428	candidate
DHODH	-0.844967	(R1881_ck1 - R1881_cont) - (eth_ck1 - eth_cont)	0.0657325	0.209482	candidate
DHODH	0.664066	eth_ck1 - eth_cont	0.00122448	0.0823561	candidate
DHRS7	-1.94196	(R1881_ck1 - R1881_cont) - (eth_ck1 - eth_cont)	0.0202376	0.20524	candidate
DHRS7	-1.62862	(R1881_ck1 - R1881) - (eth_ck1 - eth)	0.045345	0.2147	candidate
DHRS7	-1.17643	R1881_ck1 - eth_ck1	0.0414935	0.248428	candidate
DHX15	1.04632	R1881_ck1 - eth_ck1	0.0391652	0.248428	enriched candidate
DHX15	1.20674	R1881_ck1 - R1881_cont	0.0200754	0.0762481	enriched candidate
DHX15	1.31951	R1881_ck1 - R1881	0.0124341	0.103472	enriched candidate
DHX15	1.38607	(R1881_ck1 - R1881_cont) - (eth_ck1 - eth_cont)	0.0512681	0.20524	enriched candidate
DHX15	1.66049	(R1881_ck1 - R1881) - (eth_ck1 - eth)	0.0230298	0.2147	enriched candidate
DHX16	0.680394	R1881_ck1 - R1881	0.0965349	0.170557	enriched candidate
DIAPH1	-1.14472	(R1881_ck1 - R1881) - (eth_ck1 - eth)	0.0283098	0.2147	candidate
DIAPH1	-0.896835	(R1881_ck1 - R1881_cont) - (eth_ck1 - eth_cont)	0.0759009	0.223346	candidate
DIAPH1	-0.692405	R1881_ck1 - eth_ck1	0.0550958	0.248428	candidate
DIDO1	0.734969	R1881_ck1 - R1881	0.0484529	0.11944	enriched candidate
DIDO1	0.784026	R1881_ck1 - eth_ck1	0.0369601	0.248428	enriched candidate
DIDO1	0.809945	R1881_ck1 - R1881_cont	0.0319796	0.091341	enriched candidate
DIDO1	0.831102	(R1881_ck1 - R1881) - (eth_ck1 - eth)	0.105736	0.243632	enriched candidate
DIDO1	0.931011	(R1881_ck1 - R1881_cont) - (eth_ck1 - eth_cont)	0.0732271	0.219833	enriched candidate
DIP2B	0.929219	R1881_ck1 - eth_ck1	0.0223618	0.248428	enriched candidate
DIP2B	1.02459	R1881_ck1 - R1881	0.013377	0.103472	enriched candidate
DIP2B	1.16731	R1881_ck1 - R1881_cont	0.00614647	0.0713817	enriched candidate
DIP2B	1.3189	(R1881_ck1 - R1881) - (eth_ck1 - eth)	0.0219603	0.2147	enriched candidate
DIP2B	1.37475	(R1881_ck1 - R1881_cont) - (eth_ck1 - eth_cont)	0.0177654	0.20524	enriched candidate
DIS3	0.629893	R1881_ck1 - eth_ck1	0.0197155	0.248428	candidate
DIS3	0.675787	R1881_ck1 - R1881_cont	0.013556	0.0743092	candidate
DIS3	0.766538	(R1881_ck1 - R1881) - (eth_ck1 - eth)	0.0398501	0.2147	candidate
DIS3	0.959621	(R1881_ck1 - R1881_cont) - (eth_ck1 - eth_cont)	0.0132518	0.20524	candidate
DKC1	0.709575	(R1881_ck1 - R1881_cont) - (eth_ck1 - eth_cont)	0.0855593	0.2266	candidate
DLAT	-2.23214	(R1881_ck1 - R1881_cont) - (eth_ck1 - eth_cont)	0.0483963	0.20524	candidate
DLAT	-1.89227	(R1881_ck1 - R1881) - (eth_ck1 - eth)	0.0880378	0.225546	candidate
DLAT	-1.49809	R1881_ck1 - eth_ck1	0.0592989	0.249372	candidate
DLG1	1.0212	R1881_ck1 - R1881	0.032339	0.108809	enriched candidate
DLG1	1.20236	R1881_ck1 - R1881_cont	0.0143043	0.0743092	enriched candidate
DLG1	1.34688	(R1881_ck1 - R1881) - (eth_ck1 - eth)	0.0437622	0.2147	enriched candidate
DLG1	1.5317	(R1881_ck1 - R1881_cont) - (eth_ck1 - eth_cont)	0.02454	0.20524	enriched candidate
DLST	-2.44595	(R1881_ck1 - R1881_cont) - (eth_ck1 - eth_cont)	0.0271807	0.20524	candidate
DLST	-2.03776	(R1881_ck1 - R1881) - (eth_ck1 - eth)	0.0589596	0.2147	candidate
DLST	-1.6131	R1881_ck1 - eth_ck1	0.037303	0.248428	candidate
DNAJB1	0.660287	R1881_ck1 - R1881_cont	0.019316	0.0762481	candidate
DNAJB1	0.765515	R1881_ck1 - eth_ck1	0.00845207	0.248428	candidate
DNAJB1	0.964742	(R1881_ck1 - R1881_cont) - (eth_ck1 - eth_cont)	0.0162839	0.20524	candidate
DNAJB1	1.18347	(R1881_ck1 - R1881) - (eth_ck1 - eth)	0.00480668	0.2147	candidate
DNAJB11	0.611541	R1881_ck1 - R1881_cont	0.016631	0.0743092	candidate
DNAJB11	0.670852	(R1881_ck1 - R1881_cont) - (eth_ck1 - eth_cont)	0.0532774	0.20524	candidate
DNAJB12	-1.22737	(R1881_ck1 - R1881) - (eth_ck1 - eth)	0.032793	0.2147	candidate
DNAJB12	-1.0389	(R1881_ck1 - R1881_cont) - (eth_ck1 - eth_cont)	0.0646284	0.209482	candidate
DNAJB12	-0.695592	R1881_ck1 - eth_ck1	0.0783316	0.24985	candidate
DNAJC1	0.586562	(R1881_ck1 - R1881_cont) - (eth_ck1 - eth_cont)	0.0825806	0.226349	candidate
DNAJC1	0.66239	R1881_ck1 - eth_ck1	0.00990191	0.248428	candidate
DNAJC2	1.11964	R1881_ck1 - eth_ck1	0.0607747	0.249372	enriched candidate
DNAJC2	1.45934	R1881_ck1 - R1881_cont	0.0188138	0.0762481	enriched candidate
DNAJC2	1.63273	(R1881_ck1 - R1881_cont) - (eth_ck1 - eth_cont)	0.0540786	0.20524	enriched candidate
DNAJC2	1.6747	(R1881_ck1 - R1881) - (eth_ck1 - eth)	0.0489258	0.2147	enriched candidate
DNAJC2	1.71814	R1881_ck1 - R1881	0.00745643	0.103472	enriched candidate
DNAJC3	2.29589	R1881_ck1 - R1881	0.0424642	0.115695	enriched candidate
DNAJC3	2.86048	R1881_ck1 - R1881_cont	0.0147785	0.0743092	enriched candidate
DNAJC3	3.18396	R1881_ck1 - eth_ck1	0.00795941	0.248428	enriched candidate
DNAJC3	3.73759	(R1881_ck1 - R1881) - (eth_ck1 - eth)	0.02231	0.2147	enriched candidate
DNAJC3	4.31418	(R1881_ck1 - R1881_cont) - (eth_ck1 - eth_cont)	0.0102794	0.20524	enriched candidate
DNAJC7	0.769934	(R1881_ck1 - R1881_cont) - (eth_ck1 - eth_cont)	0.108515	0.246259	candidate
DNAJC7	0.823585	(R1881_ck1 - R1881) - (eth_ck1 - eth)	0.0880672	0.225546	candidate
DNAJC8	1.32679	R1881_ck1 - R1881	0.0730932	0.143437	enriched candidate
DNAJC8	1.47852	R1881_ck1 - R1881_cont	0.0487126	0.109452	enriched candidate
DNAJC8	1.91097	(R1881_ck1 - R1881_cont) - (eth_ck1 - eth_cont)	0.0685253	0.211883	enriched candidate
DNAJC9	1.05567	R1881_ck1 - R1881	0.00983853	0.103472	enriched candidate
DNM1L	0.625463	R1881_ck1 - R1881_cont	0.0797255	0.146029	enriched candidate
DNM1L	0.74919	R1881_ck1 - R1881	0.0401196	0.113164	enriched candidate
DNM2	-0.936196	(R1881_ck1 - R1881_cont) - (eth_ck1 - eth_cont)	0.109119	0.246326	enriched candidate
DNMT1	0.831024	R1881_ck1 - R1881	0.0680624	0.137688	enriched candidate
DNMT1	1.01887	R1881_ck1 - R1881_cont	0.0295521	0.0876268	enriched candidate
DNMT1	1.10858	(R1881_ck1 - R1881_cont) - (eth_ck1 - eth_cont)	0.0832483	0.226349	enriched candidate
DOPEY2	-1.15654	(R1881_ck1 - R1881) - (eth_ck1 - eth)	0.0487207	0.2147	candidate
DOPEY2	-1.14964	(R1881_ck1 - R1881_cont) - (eth_ck1 - eth_cont)	0.0499004	0.20524	candidate
DOPEY2	-0.842563	R1881_ck1 - eth_ck1	0.0431217	0.248428	candidate
DPYSL2	1.28027	R1881_ck1 - eth_ck1	0.0628828	0.249372	enriched candidate
DPYSL2	1.47065	R1881_ck1 - R1881	0.0359462	0.110717	enriched candidate
DPYSL2	1.53985	R1881_ck1 - R1881_cont	0.0291973	0.0873638	enriched candidate
DPYSL2	1.99288	(R1881_ck1 - R1881_cont) - (eth_ck1 - eth_cont)	0.0431566	0.20524	enriched candidate
DPYSL2	2.01242	(R1881_ck1 - R1881) - (eth_ck1 - eth)	0.0414266	0.2147	enriched candidate
DPYSL3	0.973996	R1881_ck1 - R1881	0.135781	0.214424	enriched candidate
DPYSL3	1.12629	R1881_ck1 - R1881_cont	0.0886394	0.15416	enriched candidate
DPYSL3	1.42457	R1881_ck1 - eth_ck1	0.0364264	0.248428	enriched candidate
DPYSL3	1.64718	(R1881_ck1 - R1881) - (eth_ck1 - eth)	0.0793291	0.223211	enriched candidate
DPYSL3	1.92734	(R1881_ck1 - R1881_cont) - (eth_ck1 - eth_cont)	0.043995	0.20524	enriched candidate
DRAP1	0.604715	R1881_ck1 - R1881_cont	0.146775	0.221926	enriched candidate
DRAP1	0.946856	R1881_ck1 - R1881	0.0306882	0.108809	enriched candidate
DRAP1	0.985285	(R1881_ck1 - R1881) - (eth_ck1 - eth)	0.0985807	0.235346	enriched candidate
DRG1	0.610434	R1881_ck1 - eth_ck1	0.0568841	0.248428	enriched candidate
DRG1	0.771631	R1881_ck1 - R1881_cont	0.0201227	0.0762481	enriched candidate
DRG1	0.818967	R1881_ck1 - R1881	0.0147042	0.103472	enriched candidate
DRG1	0.876015	(R1881_ck1 - R1881_cont) - (eth_ck1 - eth_cont)	0.0537645	0.20524	enriched candidate
DRG1	0.90489	(R1881_ck1 - R1881) - (eth_ck1 - eth)	0.047268	0.2147	enriched candidate
DSG1	-1.58705	(R1881_ck1 - R1881_cont) - (eth_ck1 - eth_cont)	0.0347225	0.20524	candidate
DSG1	-1.19866	(R1881_ck1 - R1881) - (eth_ck1 - eth)	0.0989598	0.235518	candidate
DSP	-1.42237	(R1881_ck1 - R1881_cont) - (eth_ck1 - eth_cont)	0.0409409	0.20524	candidate
DYNC1H1	-1.43614	(R1881_ck1 - R1881) - (eth_ck1 - eth)	0.0402263	0.2147	candidate
DYNC1H1	-1.27633	(R1881_ck1 - R1881_cont) - (eth_ck1 - eth_cont)	0.0641298	0.209482	candidate
DYNC1I2	-0.784909	(R1881_ck1 - R1881_cont) - (eth_ck1 - eth_cont)	0.102619	0.243025	candidate
E7EVH7|KLC1	-1.10758	(R1881_ck1 - R1881_cont) - (eth_ck1 - eth_cont)	0.019927	0.20524	candidate
E7EVH7|KLC1	-0.851607	(R1881_ck1 - R1881) - (eth_ck1 - eth)	0.0628429	0.216677	candidate
E7EVH7|KLC1	-0.628813	R1881_ck1 - eth_ck1	0.0533287	0.248428	candidate
ECH1	-0.801893	(R1881_ck1 - R1881_cont) - (eth_ck1 - eth_cont)	0.0965856	0.23608	candidate
ECH1	-0.633201	R1881_ck1 - eth_ck1	0.0666591	0.24985	candidate
ECI2	1.3725	R1881_ck1 - eth_ck1	0.0320015	0.248428	enriched candidate
ECI2	1.70375	R1881_ck1 - R1881_cont	0.0104715	0.0713817	enriched candidate
ECI2	1.77022	(R1881_ck1 - R1881_cont) - (eth_ck1 - eth_cont)	0.0475078	0.20524	enriched candidate
ECI2	1.86062	R1881_ck1 - R1881	0.00611791	0.103472	enriched candidate
ECI2	2.10729	(R1881_ck1 - R1881) - (eth_ck1 - eth)	0.0216206	0.2147	enriched candidate
EDEM3	-1.25448	(R1881_ck1 - R1881) - (eth_ck1 - eth)	0.0574205	0.2147	candidate
EDEM3	-1.12791	(R1881_ck1 - R1881_cont) - (eth_ck1 - eth_cont)	0.0837787	0.226349	candidate
EEF1A1|EEF1A1P5	1.34954	R1881_ck1 - eth_ck1	0.0554693	0.248428	enriched candidate
EEF1A1|EEF1A1P5	1.88129	R1881_ck1 - R1881	0.011442	0.103472	enriched candidate
EEF1A1|EEF1A1P5	1.89699	(R1881_ck1 - R1881) - (eth_ck1 - eth)	0.056775	0.2147	enriched candidate
EEF1A1|EEF1A1P5	1.96215	(R1881_ck1 - R1881_cont) - (eth_ck1 - eth_cont)	0.0497636	0.20524	enriched candidate
EEF1A1|EEF1A1P5	1.98678	R1881_ck1 - R1881_cont	0.00829409	0.0713817	enriched candidate
EEF1A2	1.15126	R1881_ck1 - R1881_cont	0.041866	0.102784	enriched candidate
EEF1A2	1.36449	R1881_ck1 - R1881	0.0189179	0.103472	enriched candidate
EEF1D	-1.55366	(R1881_ck1 - R1881_cont) - (eth_ck1 - eth_cont)	0.0364603	0.20524	candidate
EEF1D	-1.42645	(R1881_ck1 - R1881) - (eth_ck1 - eth)	0.0519849	0.2147	candidate
EEF1E1	-1.52672	(R1881_ck1 - R1881_cont) - (eth_ck1 - eth_cont)	0.0392288	0.20524	candidate
EEF1E1	-1.20265	(R1881_ck1 - R1881) - (eth_ck1 - eth)	0.0947055	0.230599	candidate
EEF1G	-1.00804	(R1881_ck1 - R1881_cont) - (eth_ck1 - eth_cont)	0.0906012	0.231217	candidate
EEF1G	-0.960864	R1881_ck1 - eth_ck1	0.0281391	0.248428	candidate
EEF1G	-0.956869	(R1881_ck1 - R1881) - (eth_ck1 - eth)	0.106448	0.243719	candidate
EEF2	0.790409	R1881_ck1 - R1881	0.0922017	0.164914	enriched candidate
EEF2	0.853491	R1881_ck1 - R1881_cont	0.0712947	0.137003	enriched candidate
EEF2	1.15061	(R1881_ck1 - R1881_cont) - (eth_ck1 - eth_cont)	0.0839458	0.226349	enriched candidate
EEF2	1.19912	(R1881_ck1 - R1881) - (eth_ck1 - eth)	0.0729547	0.222712	enriched candidate
EFHD2	1.35671	R1881_ck1 - eth_ck1	0.0780825	0.24985	enriched candidate
EFHD2	1.96941	R1881_ck1 - R1881_cont	0.0154421	0.0743092	enriched candidate
EFHD2	1.98547	R1881_ck1 - R1881	0.0147773	0.103472	enriched candidate
EFHD2	2.09387	(R1881_ck1 - R1881_cont) - (eth_ck1 - eth_cont)	0.0569827	0.20524	enriched candidate
EFHD2	2.62422	(R1881_ck1 - R1881) - (eth_ck1 - eth)	0.0210633	0.2147	enriched candidate
EHD3	0.826905	R1881_ck1 - R1881_cont	0.0548283	0.117016	enriched candidate
EHD3	0.838482	R1881_ck1 - R1881	0.0519356	0.121603	enriched candidate
EHD3	0.955278	(R1881_ck1 - R1881_cont) - (eth_ck1 - eth_cont)	0.108919	0.246259	enriched candidate
EHD3	1.00455	(R1881_ck1 - R1881) - (eth_ck1 - eth)	0.093391	0.230216	enriched candidate
EHD4	1.73369	R1881_ck1 - R1881_cont	0.0309772	0.0898356	enriched candidate
EHD4	1.88823	R1881_ck1 - R1881	0.0205241	0.103472	enriched candidate
EHD4	1.96147	(R1881_ck1 - R1881) - (eth_ck1 - eth)	0.0755166	0.223211	enriched candidate
EHD4	2.10398	(R1881_ck1 - R1881_cont) - (eth_ck1 - eth_cont)	0.0586237	0.20524	enriched candidate
EIF1AY|EIF1AX	1.77704	R1881_ck1 - eth_ck1	0.0403378	0.248428	enriched candidate
EIF1AY|EIF1AX	2.06007	R1881_ck1 - R1881	0.0202559	0.103472	enriched candidate
EIF1AY|EIF1AX	2.18591	R1881_ck1 - R1881_cont	0.0148283	0.0743092	enriched candidate
EIF1AY|EIF1AX	2.4228	(R1881_ck1 - R1881) - (eth_ck1 - eth)	0.0469662	0.2147	enriched candidate
EIF1AY|EIF1AX	2.70209	(R1881_ck1 - R1881_cont) - (eth_ck1 - eth_cont)	0.0292159	0.20524	enriched candidate
EIF2B4	1.20006	R1881_ck1 - R1881	0.0366895	0.110717	enriched candidate
EIF2B4	1.36431	(R1881_ck1 - R1881) - (eth_ck1 - eth)	0.084402	0.223806	enriched candidate
EIF2B4	1.41524	R1881_ck1 - R1881_cont	0.0165274	0.0743092	enriched candidate
EIF2S1	1.51468	R1881_ck1 - eth_ck1	0.00356207	0.248428	enriched candidate
EIF2S1	1.75743	R1881_ck1 - R1881	0.00118614	0.103472	enriched candidate
EIF2S1	1.77142	R1881_ck1 - R1881_cont	0.00111405	0.0713817	enriched candidate
EIF2S1	2.20063	(R1881_ck1 - R1881_cont) - (eth_ck1 - eth_cont)	0.00294934	0.20524	enriched candidate
EIF2S1	2.4406	(R1881_ck1 - R1881) - (eth_ck1 - eth)	0.00136744	0.2147	enriched candidate
EIF2S2	1.31367	R1881_ck1 - eth_ck1	0.0181358	0.248428	enriched candidate
EIF2S2	1.86338	R1881_ck1 - R1881	0.00199886	0.103472	enriched candidate
EIF2S2	1.96486	R1881_ck1 - R1881_cont	0.00133507	0.0713817	enriched candidate
EIF2S2	1.99978	(R1881_ck1 - R1881_cont) - (eth_ck1 - eth_cont)	0.0121544	0.20524	enriched candidate
EIF2S2	2.31402	(R1881_ck1 - R1881) - (eth_ck1 - eth)	0.00497407	0.2147	enriched candidate
EIF2S3	0.742302	R1881_ck1 - eth_ck1	0.0131635	0.248428	enriched candidate
EIF2S3	0.938738	R1881_ck1 - R1881_cont	0.00298704	0.0713817	enriched candidate
EIF2S3	0.954904	R1881_ck1 - R1881	0.00264454	0.103472	enriched candidate
EIF2S3	1.05388	(R1881_ck1 - R1881_cont) - (eth_ck1 - eth_cont)	0.0128793	0.20524	enriched candidate
EIF2S3	1.20241	(R1881_ck1 - R1881) - (eth_ck1 - eth)	0.00583036	0.2147	enriched candidate
EIF3CL|EIF3C	0.68975	R1881_ck1 - R1881_cont	0.0229069	0.0792974	candidate
EIF3CL|EIF3C	0.716295	(R1881_ck1 - R1881_cont) - (eth_ck1 - eth_cont)	0.0814416	0.226192	candidate
EIF3CL|EIF3C	0.738578	(R1881_ck1 - R1881) - (eth_ck1 - eth)	0.0733512	0.222945	candidate
EIF3D	0.705935	R1881_ck1 - R1881_cont	0.0814742	0.147736	enriched candidate
EIF3D	0.907248	R1881_ck1 - eth_ck1	0.0302185	0.248428	enriched candidate
EIF3D	1.21288	R1881_ck1 - R1881	0.00617289	0.103472	enriched candidate
EIF3D	1.48634	(R1881_ck1 - R1881) - (eth_ck1 - eth)	0.0144124	0.2147	enriched candidate
EIF3J	0.612655	R1881_ck1 - eth_ck1	0.0580444	0.248492	candidate
EIF3J	0.713697	(R1881_ck1 - R1881_cont) - (eth_ck1 - eth_cont)	0.111038	0.249105	candidate
EIF3J	0.827727	R1881_ck1 - R1881_cont	0.0145686	0.0743092	candidate
EIF3L	-1.28087	(R1881_ck1 - R1881_cont) - (eth_ck1 - eth_cont)	0.0338183	0.20524	candidate
EIF3L	-1.14028	(R1881_ck1 - R1881) - (eth_ck1 - eth)	0.0548677	0.2147	candidate
EIF4A3	0.604491	R1881_ck1 - R1881_cont	0.168645	0.24575	candidate
EIF4A3	1.06188	(R1881_ck1 - R1881_cont) - (eth_ck1 - eth_cont)	0.0930292	0.234258	candidate
EIF4B	1.78506	R1881_ck1 - R1881	0.0342234	0.109803	enriched candidate
EIF4B	1.883	R1881_ck1 - eth_ck1	0.0267612	0.248428	enriched candidate
EIF4B	2.0077	R1881_ck1 - R1881_cont	0.0194952	0.0762481	enriched candidate
EIF4B	2.49084	(R1881_ck1 - R1881) - (eth_ck1 - eth)	0.0363125	0.2147	enriched candidate
EIF4B	2.68796	(R1881_ck1 - R1881_cont) - (eth_ck1 - eth_cont)	0.025592	0.20524	enriched candidate
EIF4G1	0.950489	R1881_ck1 - R1881	0.0151399	0.103472	enriched candidate
EIF4G1	0.960523	(R1881_ck1 - R1881) - (eth_ck1 - eth)	0.0678361	0.216686	enriched candidate
EIF4G1	1.09747	R1881_ck1 - R1881_cont	0.00651541	0.0713817	enriched candidate
EIF4G2	0.662975	R1881_ck1 - R1881	0.125757	0.204046	enriched candidate
EIF4G2	0.776168	R1881_ck1 - eth_ck1	0.0774301	0.24985	enriched candidate
EIF4G2	0.983577	R1881_ck1 - R1881_cont	0.0300798	0.0886465	enriched candidate
EIF4G2	1.07115	(R1881_ck1 - R1881_cont) - (eth_ck1 - eth_cont)	0.0840582	0.226349	enriched candidate
EIF4H	1.11116	R1881_ck1 - eth_ck1	0.0614692	0.249372	enriched candidate
EIF4H	1.56234	R1881_ck1 - R1881	0.0127126	0.103472	enriched candidate
EIF4H	1.58249	(R1881_ck1 - R1881) - (eth_ck1 - eth)	0.0598802	0.2147	enriched candidate
EIF4H	1.65052	R1881_ck1 - R1881_cont	0.00925459	0.0713817	enriched candidate
EIF4H	1.90071	(R1881_ck1 - R1881_cont) - (eth_ck1 - eth_cont)	0.0276308	0.20524	enriched candidate
EIF5	1.35731	R1881_ck1 - eth_ck1	0.0517812	0.248428	enriched candidate
EIF5	1.4328	R1881_ck1 - R1881	0.0415303	0.114328	enriched candidate
EIF5	1.65596	R1881_ck1 - R1881_cont	0.0212975	0.0775642	enriched candidate
EIF5	1.86806	(R1881_ck1 - R1881) - (eth_ck1 - eth)	0.057523	0.2147	enriched candidate
EIF5	2.08963	(R1881_ck1 - R1881_cont) - (eth_ck1 - eth_cont)	0.036383	0.20524	enriched candidate
EIF5A	1.2217	R1881_ck1 - R1881	0.0465449	0.118159	enriched candidate
EIF5A	1.31294	R1881_ck1 - R1881_cont	0.0342404	0.0934836	enriched candidate
EIF5A	1.38313	(R1881_ck1 - R1881_cont) - (eth_ck1 - eth_cont)	0.10225	0.243025	enriched candidate
EIF5A	1.38549	(R1881_ck1 - R1881) - (eth_ck1 - eth)	0.101721	0.238557	enriched candidate
EIF5B	1.1132	R1881_ck1 - eth_ck1	0.020048	0.248428	enriched candidate
EIF5B	1.40471	(R1881_ck1 - R1881_cont) - (eth_ck1 - eth_cont)	0.0345172	0.20524	enriched candidate
EIF5B	1.48874	R1881_ck1 - R1881_cont	0.00350856	0.0713817	enriched candidate
EIF5B	1.6454	R1881_ck1 - R1881	0.00169808	0.103472	enriched candidate
EIF5B	1.79893	(R1881_ck1 - R1881) - (eth_ck1 - eth)	0.00962729	0.2147	enriched candidate
ELMOD2	-1.01796	(R1881_ck1 - R1881_cont) - (eth_ck1 - eth_cont)	0.0516124	0.20524	enriched candidate
EML3	0.637073	R1881_ck1 - R1881_cont	0.0364842	0.0958759	candidate
EML3	0.671046	(R1881_ck1 - R1881_cont) - (eth_ck1 - eth_cont)	0.106813	0.245678	candidate
EML4	0.757662	R1881_ck1 - R1881	0.0840112	0.1554	enriched candidate
EML4	1.22495	(R1881_ck1 - R1881_cont) - (eth_ck1 - eth_cont)	0.0517931	0.20524	enriched candidate
EML4	1.39997	R1881_ck1 - R1881_cont	0.0040642	0.0713817	enriched candidate
ENDOD1	-0.704737	(R1881_ck1 - R1881) - (eth_ck1 - eth)	0.0756299	0.223211	candidate
ENO1	-0.640513	R1881_ck1 - eth_ck1	0.0380344	0.248428	candidate
EPB41	0.630214	R1881_ck1 - R1881	0.134942	0.213634	enriched candidate
EPB41	1.13509	(R1881_ck1 - R1881) - (eth_ck1 - eth)	0.0629855	0.216677	enriched candidate
EPB41L1	0.981967	R1881_ck1 - eth_ck1	0.064282	0.249372	enriched candidate
EPB41L1	1.13757	R1881_ck1 - R1881	0.0355574	0.110717	enriched candidate
EPB41L1	1.22557	R1881_ck1 - R1881_cont	0.0252094	0.0829044	enriched candidate
EPB41L1	1.30941	(R1881_ck1 - R1881_cont) - (eth_ck1 - eth_cont)	0.0790661	0.224179	enriched candidate
EPB41L1	1.38368	(R1881_ck1 - R1881) - (eth_ck1 - eth)	0.0651383	0.216686	enriched candidate
EPHX1	-2.16513	(R1881_ck1 - R1881) - (eth_ck1 - eth)	0.00770425	0.2147	candidate
EPHX1	-1.93647	(R1881_ck1 - R1881_cont) - (eth_ck1 - eth_cont)	0.0147111	0.20524	candidate
EPHX1	-1.23889	R1881_ck1 - eth_ck1	0.0246276	0.248428	candidate
EPM2AIP1	-0.827698	(R1881_ck1 - R1881) - (eth_ck1 - eth)	0.0786468	0.223211	candidate
EPPK1	-1.52649	(R1881_ck1 - R1881) - (eth_ck1 - eth)	0.050922	0.2147	candidate
EPPK1	-1.43914	(R1881_ck1 - R1881_cont) - (eth_ck1 - eth_cont)	0.0637491	0.209482	candidate
EPPK1	-1.11621	R1881_ck1 - eth_ck1	0.0444628	0.248428	candidate
EPRS	-1.75489	(R1881_ck1 - R1881_cont) - (eth_ck1 - eth_cont)	0.0295064	0.20524	candidate
EPRS	-1.53798	(R1881_ck1 - R1881) - (eth_ck1 - eth)	0.0518955	0.2147	candidate
EPRS	-1.08877	R1881_ck1 - eth_ck1	0.0516605	0.248428	candidate
EPS8L2	0.66352	R1881_ck1 - R1881	0.066495	0.13648	enriched candidate
EPS8L2	0.782974	R1881_ck1 - R1881_cont	0.0341455	0.0934836	enriched candidate
ERGIC1	-1.2543	(R1881_ck1 - R1881) - (eth_ck1 - eth)	0.00565906	0.2147	candidate
ERGIC1	-1.19134	(R1881_ck1 - R1881_cont) - (eth_ck1 - eth_cont)	0.00782629	0.20524	candidate
ERGIC1	-0.70086	R1881_ck1 - eth_ck1	0.0217544	0.248428	candidate
ERMP1	-1.12244	(R1881_ck1 - R1881) - (eth_ck1 - eth)	0.007449	0.2147	candidate
ERMP1	-0.947334	(R1881_ck1 - R1881_cont) - (eth_ck1 - eth_cont)	0.0194236	0.20524	candidate
ERMP1	-0.687022	R1881_ck1 - eth_ck1	0.0170269	0.248428	candidate
ERP29	1.29884	R1881_ck1 - R1881_cont	0.0665231	0.13016	enriched candidate
ERP29	1.42795	R1881_ck1 - R1881	0.046212	0.118159	enriched candidate
ERP44	0.711776	(R1881_ck1 - R1881_cont) - (eth_ck1 - eth_cont)	0.0985275	0.238847	candidate
ESYT1	-1.05926	(R1881_ck1 - R1881_cont) - (eth_ck1 - eth_cont)	0.046135	0.20524	candidate
ESYT1	-1.02833	(R1881_ck1 - R1881) - (eth_ck1 - eth)	0.0519533	0.2147	candidate
ETF1	1.16477	R1881_ck1 - eth_ck1	0.062902	0.249372	enriched candidate
ETF1	1.16912	R1881_ck1 - R1881	0.0620401	0.133181	enriched candidate
ETF1	1.67511	(R1881_ck1 - R1881) - (eth_ck1 - eth)	0.0590879	0.2147	enriched candidate
ETF1	1.74455	(R1881_ck1 - R1881_cont) - (eth_ck1 - eth_cont)	0.0504976	0.20524	enriched candidate
ETF1	1.77489	R1881_ck1 - R1881_cont	0.00823949	0.0713817	enriched candidate
ETFDH	-1.55767	(R1881_ck1 - R1881_cont) - (eth_ck1 - eth_cont)	0.0461548	0.20524	candidate
ETFDH	-1.36155	(R1881_ck1 - R1881) - (eth_ck1 - eth)	0.0764482	0.223211	candidate
EXOC3	-0.926361	(R1881_ck1 - R1881) - (eth_ck1 - eth)	0.0575321	0.2147	candidate
EXOC3	-0.86646	(R1881_ck1 - R1881_cont) - (eth_ck1 - eth_cont)	0.0733879	0.21986	candidate
EXOC4	-0.907327	(R1881_ck1 - R1881) - (eth_ck1 - eth)	0.0469907	0.2147	candidate
EXOC4	-0.865252	(R1881_ck1 - R1881_cont) - (eth_ck1 - eth_cont)	0.0566588	0.20524	candidate
EXOC5	-0.845081	(R1881_ck1 - R1881) - (eth_ck1 - eth)	0.0447034	0.2147	candidate
EXOC5	-0.66874	(R1881_ck1 - R1881_cont) - (eth_ck1 - eth_cont)	0.102786	0.243025	enriched candidate
EZR	2.12667	R1881_ck1 - eth_ck1	0.0284815	0.248428	enriched candidate
EZR	2.39741	R1881_ck1 - R1881	0.015593	0.103472	enriched candidate
EZR	2.44924	R1881_ck1 - R1881_cont	0.0138775	0.0743092	enriched candidate
EZR	2.63446	(R1881_ck1 - R1881) - (eth_ck1 - eth)	0.0504648	0.2147	enriched candidate
EZR	3.02903	(R1881_ck1 - R1881_cont) - (eth_ck1 - eth_cont)	0.0275448	0.20524	enriched candidate
F11R	-1.49497	(R1881_ck1 - R1881_cont) - (eth_ck1 - eth_cont)	0.00326767	0.20524	enriched candidate
F11R	-1.02951	(R1881_ck1 - R1881) - (eth_ck1 - eth)	0.0285156	0.2147	candidate
FAAH	-1.78306	(R1881_ck1 - R1881) - (eth_ck1 - eth)	0.00618298	0.2147	candidate
FAAH	-1.56523	(R1881_ck1 - R1881_cont) - (eth_ck1 - eth_cont)	0.0134386	0.20524	candidate
FAAH	-0.936892	R1881_ck1 - eth_ck1	0.0311859	0.248428	candidate
FAM120A	-0.974796	(R1881_ck1 - R1881_cont) - (eth_ck1 - eth_cont)	0.098708	0.238847	candidate
FAM185A	1.20625	R1881_ck1 - eth_ck1	0.0730531	0.24985	enriched candidate
FAM185A	1.45002	R1881_ck1 - R1881_cont	0.0353732	0.0941682	enriched candidate
FAM185A	1.54733	(R1881_ck1 - R1881) - (eth_ck1 - eth)	0.100539	0.236937	enriched candidate
FAM185A	1.58267	(R1881_ck1 - R1881_cont) - (eth_ck1 - eth_cont)	0.0937179	0.235434	enriched candidate
FAM185A	1.64287	R1881_ck1 - R1881	0.0195074	0.103472	enriched candidate
FAM192A	0.653326	R1881_ck1 - R1881	0.116152	0.192522	enriched candidate
FAM192A	1.03605	R1881_ck1 - R1881_cont	0.018922	0.0762481	enriched candidate
FAM192A	1.2141	(R1881_ck1 - R1881_cont) - (eth_ck1 - eth_cont)	0.0451407	0.20524	enriched candidate
FAM49B	1.03448	R1881_ck1 - R1881	0.0637526	0.133921	enriched candidate
FAM49B	1.39362	R1881_ck1 - R1881_cont	0.0169373	0.0743092	enriched candidate
FAM49B	1.83597	(R1881_ck1 - R1881_cont) - (eth_ck1 - eth_cont)	0.0242789	0.20524	enriched candidate
FAM50A	2.0473	R1881_ck1 - R1881	0.026557	0.106253	enriched candidate
FAM50A	2.07552	R1881_ck1 - eth_ck1	0.0248665	0.248428	enriched candidate
FAM50A	2.23772	R1881_ck1 - R1881_cont	0.0169893	0.0743092	enriched candidate
FAM50A	2.65243	(R1881_ck1 - R1881) - (eth_ck1 - eth)	0.0394602	0.2147	enriched candidate
FAM50A	2.86889	(R1881_ck1 - R1881_cont) - (eth_ck1 - eth_cont)	0.027736	0.20524	enriched candidate
FARSB	0.723673	R1881_ck1 - R1881_cont	0.0320041	0.091341	candidate
FARSB	1.04911	(R1881_ck1 - R1881_cont) - (eth_ck1 - eth_cont)	0.0285498	0.20524	candidate
FDFT1	0.647226	R1881_ck1 - eth_ck1	0.00652135	0.248428	candidate
FEN1	1.5514	R1881_ck1 - R1881_cont	0.0179231	0.0753915	enriched candidate
FEN1	1.55604	R1881_ck1 - R1881	0.0176456	0.103472	enriched candidate
FEN1	1.66246	(R1881_ck1 - R1881) - (eth_ck1 - eth)	0.0614863	0.216515	enriched candidate
FERMT1	0.691639	R1881_ck1 - R1881	0.134741	0.213549	enriched candidate
FERMT1	0.959079	R1881_ck1 - R1881_cont	0.0451199	0.10562	enriched candidate
FH	0.624207	(R1881_ck1 - R1881_cont) - (eth_ck1 - eth_cont)	0.0845418	0.226349	candidate
FH	0.69679	(R1881_ck1 - R1881) - (eth_ck1 - eth)	0.0572235	0.2147	candidate
FKBP4	0.773984	R1881_ck1 - eth_ck1	0.0675676	0.24985	enriched candidate
FKBP4	1.12739	R1881_ck1 - R1881	0.0120528	0.103472	enriched candidate
FKBP4	1.27358	(R1881_ck1 - R1881_cont) - (eth_ck1 - eth_cont)	0.0370506	0.20524	enriched candidate
FKBP4	1.35374	(R1881_ck1 - R1881) - (eth_ck1 - eth)	0.028107	0.2147	enriched candidate
FKBP4	1.44482	R1881_ck1 - R1881_cont	0.00242657	0.0713817	enriched candidate
FKBP5	0.653616	R1881_ck1 - R1881_cont	0.0980484	0.165937	enriched candidate
FKBP5	0.751485	R1881_ck1 - R1881	0.0609722	0.132649	enriched candidate
FKBP5	1.18775	(R1881_ck1 - R1881) - (eth_ck1 - eth)	0.0390595	0.2147	enriched candidate
FKBP5	1.24181	(R1881_ck1 - R1881_cont) - (eth_ck1 - eth_cont)	0.0320922	0.20524	enriched candidate
FKBP5	1.48789	R1881_ck1 - eth_ck1	0.00125869	0.248428	enriched candidate
FLNA	-1.14366	(R1881_ck1 - R1881_cont) - (eth_ck1 - eth_cont)	0.052713	0.20524	candidate
FLNA	-1.09667	(R1881_ck1 - R1881) - (eth_ck1 - eth)	0.0618525	0.216677	candidate
FLNA	-0.876473	R1881_ck1 - eth_ck1	0.0378321	0.248428	candidate
FLNB	-1.49274	(R1881_ck1 - R1881_cont) - (eth_ck1 - eth_cont)	0.0533185	0.20524	candidate
FLNB	-1.46569	(R1881_ck1 - R1881) - (eth_ck1 - eth)	0.0572132	0.2147	candidate
FLNB	-1.21058	R1881_ck1 - eth_ck1	0.0297515	0.248428	candidate
FNBP1	2.23066	R1881_ck1 - R1881	0.054376	0.123909	enriched candidate
FNBP1	2.61477	R1881_ck1 - eth_ck1	0.0275083	0.248428	enriched candidate
FNBP1	2.79599	R1881_ck1 - R1881_cont	0.0197891	0.0762481	enriched candidate
FNBP1	3.31561	(R1881_ck1 - R1881) - (eth_ck1 - eth)	0.0445591	0.2147	enriched candidate
FNBP1	3.37896	(R1881_ck1 - R1881_cont) - (eth_ck1 - eth_cont)	0.0411719	0.20524	enriched candidate
FNBP1L	1.63948	R1881_ck1 - R1881	0.018215	0.103472	enriched candidate
FNBP1L	1.73668	(R1881_ck1 - R1881) - (eth_ck1 - eth)	0.0648896	0.216686	enriched candidate
FNBP1L	1.85714	R1881_ck1 - eth_ck1	0.00907703	0.248428	enriched candidate
FNBP1L	2.44718	R1881_ck1 - R1881_cont	0.00136526	0.0713817	enriched candidate
FNBP1L	2.71068	(R1881_ck1 - R1881_cont) - (eth_ck1 - eth_cont)	0.00749206	0.20524	enriched candidate
FOCAD	-0.878535	(R1881_ck1 - R1881_cont) - (eth_ck1 - eth_cont)	0.0399053	0.20524	candidate
FOCAD	-0.713285	(R1881_ck1 - R1881) - (eth_ck1 - eth)	0.0870815	0.224922	candidate
FOCAD	-0.652726	R1881_ck1 - eth_ck1	0.0320989	0.248428	candidate
FOLH1	-2.30042	(R1881_ck1 - R1881_cont) - (eth_ck1 - eth_cont)	0.00546034	0.20524	candidate
FOLH1	-2.21369	(R1881_ck1 - R1881) - (eth_ck1 - eth)	0.00697578	0.2147	candidate
FOLH1	-1.60508	R1881_ck1 - eth_ck1	0.0059514	0.248428	candidate
FOXRED1	0.931023	R1881_ck1 - R1881_cont	0.0332288	0.0923784	enriched candidate
FOXRED1	1.05448	R1881_ck1 - R1881	0.0181747	0.103472	enriched candidate
FOXRED1	1.21623	(R1881_ck1 - R1881) - (eth_ck1 - eth)	0.0466618	0.2147	enriched candidate
FUNDC2	0.797426	R1881_ck1 - R1881	0.0334186	0.109163	enriched candidate
GALNT1	-1.02903	(R1881_ck1 - R1881) - (eth_ck1 - eth)	0.0181546	0.2147	candidate
GALNT1	-0.830449	(R1881_ck1 - R1881_cont) - (eth_ck1 - eth_cont)	0.0486532	0.20524	candidate
GALNT7	-0.942881	(R1881_ck1 - R1881_cont) - (eth_ck1 - eth_cont)	0.0194141	0.20524	candidate
GALNT7	-0.919676	(R1881_ck1 - R1881) - (eth_ck1 - eth)	0.0220226	0.2147	candidate
GANAB	-1.44059	(R1881_ck1 - R1881) - (eth_ck1 - eth)	0.0801829	0.223211	candidate
GARS	0.601654	R1881_ck1 - R1881	0.13044	0.209443	enriched candidate
GARS	0.70788	R1881_ck1 - R1881_cont	0.0796723	0.146029	enriched candidate
GARS	0.980901	(R1881_ck1 - R1881_cont) - (eth_ck1 - eth_cont)	0.0852666	0.2266	enriched candidate
GARS	1.21229	(R1881_ck1 - R1881) - (eth_ck1 - eth)	0.0382512	0.2147	enriched candidate
GART	0.76978	(R1881_ck1 - R1881_cont) - (eth_ck1 - eth_cont)	0.0774846	0.224179	candidate
GBA	-1.11783	(R1881_ck1 - R1881) - (eth_ck1 - eth)	0.0363981	0.2147	candidate
GBA	-1.11618	(R1881_ck1 - R1881_cont) - (eth_ck1 - eth_cont)	0.0366337	0.20524	candidate
GBA	-0.736878	R1881_ck1 - eth_ck1	0.0488491	0.248428	candidate
GBF1	-1.14968	(R1881_ck1 - R1881_cont) - (eth_ck1 - eth_cont)	0.079145	0.224179	candidate
GBF1	-1.12974	(R1881_ck1 - R1881) - (eth_ck1 - eth)	0.0839164	0.223211	candidate
GCFC2	0.771377	R1881_ck1 - eth_ck1	0.0321345	0.248428	enriched candidate
GCFC2	0.93955	R1881_ck1 - R1881	0.0117422	0.103472	enriched candidate
GCFC2	1.03802	R1881_ck1 - R1881_cont	0.00644902	0.0713817	enriched candidate
GCFC2	1.08529	(R1881_ck1 - R1881) - (eth_ck1 - eth)	0.0328912	0.2147	enriched candidate
GCFC2	1.19339	(R1881_ck1 - R1881_cont) - (eth_ck1 - eth_cont)	0.0209048	0.20524	enriched candidate
GCLM	0.728286	(R1881_ck1 - R1881_cont) - (eth_ck1 - eth_cont)	0.0566632	0.20524	candidate
GCLM	0.740955	(R1881_ck1 - R1881) - (eth_ck1 - eth)	0.05301	0.2147	candidate
GCN1	-0.884714	(R1881_ck1 - R1881) - (eth_ck1 - eth)	0.0780451	0.223211	candidate
GCN1	-0.848917	(R1881_ck1 - R1881_cont) - (eth_ck1 - eth_cont)	0.0894828	0.229171	candidate
GDAP2	0.689055	R1881_ck1 - R1881	0.050115	0.120506	enriched candidate
GDAP2	0.819037	R1881_ck1 - R1881_cont	0.0232691	0.0798001	enriched candidate
GDAP2	0.825064	(R1881_ck1 - R1881_cont) - (eth_ck1 - eth_cont)	0.0909108	0.231413	enriched candidate
GDI2	0.760495	R1881_ck1 - R1881_cont	0.0708687	0.136366	enriched candidate
GDI2	0.790289	R1881_ck1 - R1881	0.0616636	0.132976	enriched candidate
GEMIN4	-1.38029	(R1881_ck1 - R1881) - (eth_ck1 - eth)	0.0513583	0.2147	candidate
GEMIN4	-1.35192	(R1881_ck1 - R1881_cont) - (eth_ck1 - eth_cont)	0.0556857	0.20524	candidate
GEMIN5	-0.862932	(R1881_ck1 - R1881) - (eth_ck1 - eth)	0.0276514	0.2147	candidate
GEMIN5	-0.734636	(R1881_ck1 - R1881_cont) - (eth_ck1 - eth_cont)	0.0550495	0.20524	candidate
GEMIN5	-0.637479	R1881_ck1 - eth_ck1	0.0223726	0.248428	candidate
GFM1	0.610092	R1881_ck1 - R1881_cont	0.0702908	0.135434	enriched candidate
GFM1	0.910278	R1881_ck1 - R1881	0.0111935	0.103472	enriched candidate
GFM1	1.27081	(R1881_ck1 - R1881) - (eth_ck1 - eth)	0.0120502	0.2147	enriched candidate
GFPT1	-1.20289	(R1881_ck1 - R1881) - (eth_ck1 - eth)	0.0889447	0.226708	candidate
GGCT	-2.28616	(R1881_ck1 - R1881) - (eth_ck1 - eth)	0.0164866	0.2147	candidate
GGCT	-2.25532	(R1881_ck1 - R1881_cont) - (eth_ck1 - eth_cont)	0.0177125	0.20524	candidate
GGCT	-1.41573	R1881_ck1 - eth_ck1	0.0317057	0.248428	candidate
GHITM	0.703907	R1881_ck1 - R1881	0.0608849	0.132649	enriched candidate
GHITM	0.794716	R1881_ck1 - R1881_cont	0.0373211	0.0961789	enriched candidate
GIGYF2	1.0282	R1881_ck1 - R1881	0.0763281	0.147656	enriched candidate
GIGYF2	1.14951	R1881_ck1 - eth_ck1	0.0505469	0.248428	enriched candidate
GIGYF2	1.64685	R1881_ck1 - R1881_cont	0.00846889	0.0713817	enriched candidate
GIGYF2	1.66345	(R1881_ck1 - R1881) - (eth_ck1 - eth)	0.0460788	0.2147	enriched candidate
GIGYF2	2.02511	(R1881_ck1 - R1881_cont) - (eth_ck1 - eth_cont)	0.0185608	0.20524	enriched candidate
GLUD1	-1.5025	(R1881_ck1 - R1881_cont) - (eth_ck1 - eth_cont)	0.0903722	0.23104	candidate
GNL3	0.836757	R1881_ck1 - eth_ck1	0.0177849	0.248428	enriched candidate
GNL3	0.844386	(R1881_ck1 - R1881_cont) - (eth_ck1 - eth_cont)	0.0758198	0.223346	enriched candidate
GNL3	0.848616	R1881_ck1 - R1881_cont	0.0165122	0.0743092	enriched candidate
GNL3	0.904397	R1881_ck1 - R1881	0.0116249	0.103472	enriched candidate
GNL3	1.2079	(R1881_ck1 - R1881) - (eth_ck1 - eth)	0.0159529	0.2147	enriched candidate
GOLGA5	-1.36639	(R1881_ck1 - R1881) - (eth_ck1 - eth)	0.0235735	0.2147	candidate
GOLGA5	-1.28554	(R1881_ck1 - R1881_cont) - (eth_ck1 - eth_cont)	0.0314604	0.20524	candidate
GOLM1	-1.53144	(R1881_ck1 - R1881) - (eth_ck1 - eth)	0.00705943	0.2147	candidate
GOLM1	-1.32307	(R1881_ck1 - R1881_cont) - (eth_ck1 - eth_cont)	0.0164311	0.20524	candidate
GOLM1	-0.876553	R1881_ck1 - eth_ck1	0.0229495	0.248428	candidate
GOLPH3	0.869865	R1881_ck1 - R1881	0.0352695	0.110717	enriched candidate
GOLPH3	0.948753	R1881_ck1 - R1881_cont	0.0235323	0.0800232	enriched candidate
GOLPH3	1.27026	R1881_ck1 - eth_ck1	0.00433245	0.248428	enriched candidate
GOLPH3	1.46462	(R1881_ck1 - R1881) - (eth_ck1 - eth)	0.0149637	0.2147	enriched candidate
GOLPH3	1.59034	(R1881_ck1 - R1881_cont) - (eth_ck1 - eth_cont)	0.00937047	0.20524	enriched candidate
GPAA1	-0.85164	(R1881_ck1 - R1881) - (eth_ck1 - eth)	0.0743026	0.222945	candidate
GPD1L	0.705637	R1881_ck1 - R1881	0.0828601	0.154003	enriched candidate
GPD1L	0.869534	R1881_ck1 - R1881_cont	0.0373139	0.0961789	enriched candidate
GPD1L	0.919222	(R1881_ck1 - R1881_cont) - (eth_ck1 - eth_cont)	0.107304	0.245678	enriched candidate
GPD2	-0.652216	(R1881_ck1 - R1881) - (eth_ck1 - eth)	0.0846926	0.223806	candidate
GPI	-1.37477	R1881_ck1 - eth_ck1	0.0742241	0.24985	candidate
GPS1	-1.59421	(R1881_ck1 - R1881_cont) - (eth_ck1 - eth_cont)	0.0352955	0.20524	candidate
GPS1	-1.52443	(R1881_ck1 - R1881) - (eth_ck1 - eth)	0.0427832	0.2147	candidate
GPS1	-1.02083	R1881_ck1 - eth_ck1	0.0533013	0.248428	candidate
GPT2	1.03888	R1881_ck1 - eth_ck1	0.0381141	0.248428	enriched candidate
GPT2	1.39842	(R1881_ck1 - R1881_cont) - (eth_ck1 - eth_cont)	0.0468797	0.20524	enriched candidate
GPT2	1.39941	(R1881_ck1 - R1881) - (eth_ck1 - eth)	0.0467451	0.2147	enriched candidate
GPT2	1.42126	R1881_ck1 - R1881_cont	0.00740257	0.0713817	enriched candidate
GPT2	1.54235	R1881_ck1 - R1881	0.00436788	0.103472	enriched candidate
GRB10	0.775107	R1881_ck1 - R1881	0.15427	0.234483	enriched candidate
GRB10	1.07221	R1881_ck1 - R1881_cont	0.0561554	0.118492	enriched candidate
GSPT1	0.696654	R1881_ck1 - R1881	0.0481286	0.119274	enriched candidate
GSPT1	0.74923	R1881_ck1 - R1881_cont	0.0354026	0.0941682	enriched candidate
GSPT1	0.819086	(R1881_ck1 - R1881) - (eth_ck1 - eth)	0.0932966	0.230216	enriched candidate
GSPT1	0.871282	(R1881_ck1 - R1881_cont) - (eth_ck1 - eth_cont)	0.0760951	0.223346	enriched candidate
GTF2E1	0.798792	R1881_ck1 - R1881_cont	0.0456852	0.10628	enriched candidate
GTF2E1	0.839232	R1881_ck1 - R1881	0.0370792	0.111019	enriched candidate
GTF2E1	1.20246	(R1881_ck1 - R1881) - (eth_ck1 - eth)	0.0350104	0.2147	enriched candidate
GTF2F1	1.11723	R1881_ck1 - R1881	0.0558811	0.126144	enriched candidate
GTF2F1	1.17215	R1881_ck1 - eth_ck1	0.0462105	0.248428	enriched candidate
GTF2F1	1.31709	R1881_ck1 - R1881_cont	0.0276884	0.0856093	enriched candidate
GTF2F1	1.72387	(R1881_ck1 - R1881) - (eth_ck1 - eth)	0.0392266	0.2147	enriched candidate
GTF2F1	1.72931	(R1881_ck1 - R1881_cont) - (eth_ck1 - eth_cont)	0.0386984	0.20524	enriched candidate
GTF2F2	1.40958	R1881_ck1 - eth_ck1	0.0673977	0.24985	enriched candidate
GTF2F2	1.58418	R1881_ck1 - R1881_cont	0.0428341	0.10306	enriched candidate
GTF2F2	1.76448	R1881_ck1 - R1881	0.0264591	0.106253	enriched candidate
GTF2F2	1.90558	(R1881_ck1 - R1881) - (eth_ck1 - eth)	0.0788868	0.223211	enriched candidate
GTF2F2	2.07265	(R1881_ck1 - R1881_cont) - (eth_ck1 - eth_cont)	0.0583742	0.20524	enriched candidate
GTF2I	1.27384	R1881_ck1 - R1881_cont	0.0196137	0.0762481	enriched candidate
GTF2I	1.32078	(R1881_ck1 - R1881) - (eth_ck1 - eth)	0.0736977	0.222945	enriched candidate
GTF2I	1.40704	R1881_ck1 - R1881	0.0114392	0.103472	enriched candidate
GTF2I	1.45856	(R1881_ck1 - R1881_cont) - (eth_ck1 - eth_cont)	0.0509793	0.20524	enriched candidate
GTPBP1	0.64932	R1881_ck1 - R1881_cont	0.0495715	0.110532	enriched candidate
GTPBP1	0.732486	(R1881_ck1 - R1881_cont) - (eth_ck1 - eth_cont)	0.10832	0.246259	enriched candidate
GTPBP1	0.742418	R1881_ck1 - eth_ck1	0.027687	0.248428	enriched candidate
GTPBP1	0.98426	R1881_ck1 - R1881	0.00577446	0.103472	enriched candidate
GTPBP1	1.31559	(R1881_ck1 - R1881) - (eth_ck1 - eth)	0.00822086	0.2147	enriched candidate
GTPBP6	1.21269	R1881_ck1 - eth_ck1	0.0411045	0.248428	enriched candidate
GTPBP6	1.81351	(R1881_ck1 - R1881_cont) - (eth_ck1 - eth_cont)	0.0321851	0.20524	enriched candidate
GTPBP6	1.8643	R1881_ck1 - R1881	0.00388718	0.103472	enriched candidate
GTPBP6	2.08517	R1881_ck1 - R1881_cont	0.00173689	0.0713817	enriched candidate
GTPBP6	2.09077	(R1881_ck1 - R1881) - (eth_ck1 - eth)	0.0159409	0.2147	enriched candidate
GULP1	0.67746	R1881_ck1 - R1881_cont	0.0489696	0.109519	enriched candidate
GULP1	0.709212	R1881_ck1 - R1881	0.0405351	0.113281	enriched candidate
GULP1	1.13816	(R1881_ck1 - R1881) - (eth_ck1 - eth)	0.0226766	0.2147	enriched candidate
H3BN98|RPS15A	-1.9815	(R1881_ck1 - R1881_cont) - (eth_ck1 - eth_cont)	0.0349447	0.20524	candidate
H3BN98|RPS15A	-1.44333	R1881_ck1 - eth_ck1	0.030566	0.248428	candidate
HADH	0.793737	R1881_ck1 - R1881_cont	0.037572	0.0963949	enriched candidate
HADH	0.981714	R1881_ck1 - R1881	0.0131365	0.103472	enriched candidate
HADHA	-1.79859	(R1881_ck1 - R1881_cont) - (eth_ck1 - eth_cont)	0.0429204	0.20524	candidate
HADHA	-1.78822	(R1881_ck1 - R1881) - (eth_ck1 - eth)	0.0439654	0.2147	candidate
HADHA	-1.18589	R1881_ck1 - eth_ck1	0.0567571	0.248428	candidate
HADHB	-1.13605	(R1881_ck1 - R1881_cont) - (eth_ck1 - eth_cont)	0.0738387	0.220753	candidate
HAGH	1.14054	R1881_ck1 - R1881	0.0213095	0.103472	enriched candidate
HAGH	1.22191	(R1881_ck1 - R1881_cont) - (eth_ck1 - eth_cont)	0.0695731	0.213378	enriched candidate
HAX1	-0.814058	(R1881_ck1 - R1881_cont) - (eth_ck1 - eth_cont)	0.0965052	0.23608	candidate
HBS1L	1.82871	R1881_ck1 - eth_ck1	0.0360736	0.248428	enriched candidate
HBS1L	2.17191	R1881_ck1 - R1881	0.0155883	0.103472	enriched candidate
HBS1L	2.6001	(R1881_ck1 - R1881) - (eth_ck1 - eth)	0.0352307	0.2147	enriched candidate
HBS1L	2.86087	R1881_ck1 - R1881_cont	0.00278455	0.0713817	enriched candidate
HBS1L	3.08635	(R1881_ck1 - R1881_cont) - (eth_ck1 - eth_cont)	0.0151886	0.20524	enriched candidate
HCG_2043426|DDX19B|DDX19A	0.670197	R1881_ck1 - R1881	0.0785221	0.149971	enriched candidate
HCG_2043426|DDX19B|DDX19A	0.823046	R1881_ck1 - R1881_cont	0.0353099	0.0941682	enriched candidate
HCG_2043426|DDX19B|DDX19A	0.922657	(R1881_ck1 - R1881) - (eth_ck1 - eth)	0.0858881	0.224906	enriched candidate
HDGF	2.29918	R1881_ck1 - R1881	0.0278394	0.106253	enriched candidate
HDGF	2.6234	(R1881_ck1 - R1881_cont) - (eth_ck1 - eth_cont)	0.0675975	0.21135	enriched candidate
HDGF	2.74908	R1881_ck1 - R1881_cont	0.0109269	0.0725284	enriched candidate
HDGFRP2	1.12875	R1881_ck1 - eth_ck1	0.0264981	0.248428	enriched candidate
HDGFRP2	1.27211	R1881_ck1 - R1881	0.0143721	0.103472	enriched candidate
HDGFRP2	1.46542	R1881_ck1 - R1881_cont	0.0062231	0.0713817	enriched candidate
HDGFRP2	1.63488	(R1881_ck1 - R1881) - (eth_ck1 - eth)	0.0236077	0.2147	enriched candidate
HDGFRP2	1.67071	(R1881_ck1 - R1881_cont) - (eth_ck1 - eth_cont)	0.0211978	0.20524	enriched candidate
HDLBP	0.870555	R1881_ck1 - eth_ck1	0.00524415	0.248428	enriched candidate
HDLBP	1.06946	R1881_ck1 - R1881	0.00118974	0.103472	enriched candidate
HDLBP	1.20409	(R1881_ck1 - R1881) - (eth_ck1 - eth)	0.0060547	0.2147	enriched candidate
HID1	-0.819697	(R1881_ck1 - R1881_cont) - (eth_ck1 - eth_cont)	0.0335523	0.20524	candidate
HIST1H4A	-1.70066	R1881_ck1 - eth_ck1	0.0290397	0.248428	candidate
HLA	-1.38939	(R1881_ck1 - R1881_cont) - (eth_ck1 - eth_cont)	0.0389114	0.20524	candidate
HM13	-1.13961	(R1881_ck1 - R1881) - (eth_ck1 - eth)	0.0207887	0.2147	candidate
HM13	-0.999164	(R1881_ck1 - R1881_cont) - (eth_ck1 - eth_cont)	0.0384572	0.20524	candidate
HMGB1	1.22471	R1881_ck1 - R1881_cont	0.0433952	0.103573	enriched candidate
HMGB1	1.43393	R1881_ck1 - R1881	0.0210329	0.103472	enriched candidate
HMGB2	1.10288	R1881_ck1 - R1881_cont	0.0863179	0.151949	enriched candidate
HMGB2	1.25609	R1881_ck1 - R1881	0.0542802	0.123909	enriched candidate
HMGCL	1.06885	R1881_ck1 - eth_ck1	0.0510339	0.248428	enriched candidate
HMGCL	1.29025	R1881_ck1 - R1881_cont	0.0220498	0.0778833	enriched candidate
HMGCL	1.33523	R1881_ck1 - R1881	0.0185232	0.103472	enriched candidate
HMGCL	1.69533	(R1881_ck1 - R1881_cont) - (eth_ck1 - eth_cont)	0.0313201	0.20524	enriched candidate
HMGCL	1.79806	(R1881_ck1 - R1881) - (eth_ck1 - eth)	0.023711	0.2147	enriched candidate
HMGCS2	0.622398	R1881_ck1 - R1881	0.105498	0.180532	enriched candidate
HMGCS2	0.919675	(R1881_ck1 - R1881) - (eth_ck1 - eth)	0.0921267	0.229418	enriched candidate
HMOX2	-2.087	(R1881_ck1 - R1881_cont) - (eth_ck1 - eth_cont)	0.00679426	0.20524	candidate
HMOX2	-1.50624	(R1881_ck1 - R1881) - (eth_ck1 - eth)	0.037942	0.2147	candidate
HMOX2	-1.10133	R1881_ck1 - eth_ck1	0.0327235	0.248428	candidate
HNRNPD	-1.33225	(R1881_ck1 - R1881_cont) - (eth_ck1 - eth_cont)	0.0325416	0.20524	candidate
HNRNPK	0.615626	(R1881_ck1 - R1881_cont) - (eth_ck1 - eth_cont)	0.0846718	0.226349	candidate
HNRNPU	0.897049	(R1881_ck1 - R1881) - (eth_ck1 - eth)	0.073567	0.222945	enriched candidate
HNRNPU	1.09057	R1881_ck1 - R1881	0.00506359	0.103472	enriched candidate
HNRNPU	1.1921	R1881_ck1 - R1881_cont	0.00274894	0.0713817	enriched candidate
HNRNPUL2	-1.31725	(R1881_ck1 - R1881_cont) - (eth_ck1 - eth_cont)	0.059294	0.20524	candidate
HOGA1	1.13352	R1881_ck1 - R1881_cont	0.0169944	0.0743092	candidate
HOOK2	-1.17138	(R1881_ck1 - R1881) - (eth_ck1 - eth)	0.0467581	0.2147	candidate
HSD17B4	0.895736	R1881_ck1 - eth_ck1	0.0571847	0.248428	enriched candidate
HSD17B4	0.933799	R1881_ck1 - R1881	0.0485904	0.119575	enriched candidate
HSD17B4	1.10584	(R1881_ck1 - R1881) - (eth_ck1 - eth)	0.0918794	0.229418	enriched candidate
HSD17B4	1.24643	R1881_ck1 - R1881_cont	0.012096	0.0725804	enriched candidate
HSD17B4	1.46037	(R1881_ck1 - R1881_cont) - (eth_ck1 - eth_cont)	0.0315797	0.20524	enriched candidate
HSDL2	0.995542	R1881_ck1 - R1881	0.0288926	0.107234	enriched candidate
HSDL2	1.16391	(R1881_ck1 - R1881) - (eth_ck1 - eth)	0.0636873	0.216677	enriched candidate
HSDL2	1.25245	R1881_ck1 - R1881_cont	0.00847777	0.0713817	enriched candidate
HSDL2	1.27541	(R1881_ck1 - R1881_cont) - (eth_ck1 - eth_cont)	0.0445947	0.20524	enriched candidate
HSP90AA1	-1.45047	(R1881_ck1 - R1881) - (eth_ck1 - eth)	0.0584995	0.2147	candidate
HSP90AB1	-1.18416	(R1881_ck1 - R1881) - (eth_ck1 - eth)	0.0540377	0.2147	candidate
HSPA14	2.21979	R1881_ck1 - eth_ck1	0.0316784	0.248428	enriched candidate
HSPA14	2.42975	R1881_ck1 - R1881	0.0205154	0.103472	enriched candidate
HSPA14	2.84169	R1881_ck1 - R1881_cont	0.00861013	0.0713817	enriched candidate
HSPA14	3.01744	(R1881_ck1 - R1881_cont) - (eth_ck1 - eth_cont)	0.0377679	0.20524	enriched candidate
HSPA14	3.09068	(R1881_ck1 - R1881) - (eth_ck1 - eth)	0.0339858	0.2147	enriched candidate
HSPA1B|HSPA1A	-0.916792	(R1881_ck1 - R1881) - (eth_ck1 - eth)	0.0592839	0.2147	candidate
HSPA1B|HSPA1A	-0.784616	(R1881_ck1 - R1881_cont) - (eth_ck1 - eth_cont)	0.100698	0.241632	candidate
HSPA4	-1.62698	(R1881_ck1 - R1881) - (eth_ck1 - eth)	0.105174	0.243632	candidate
HSPA8	-0.897529	(R1881_ck1 - R1881) - (eth_ck1 - eth)	0.0552533	0.2147	candidate
HSPD1	1.63696	R1881_ck1 - R1881	0.0284342	0.10712	enriched candidate
HSPD1	1.93	R1881_ck1 - R1881_cont	0.0121486	0.0725804	enriched candidate
HTT	-1.40781	(R1881_ck1 - R1881) - (eth_ck1 - eth)	0.0392457	0.2147	candidate
HTT	-1.38431	(R1881_ck1 - R1881_cont) - (eth_ck1 - eth_cont)	0.04215	0.20524	candidate
HTT	-0.927234	R1881_ck1 - eth_ck1	0.0525136	0.248428	candidate
HUWE1	-1.78516	(R1881_ck1 - R1881_cont) - (eth_ck1 - eth_cont)	0.030008	0.20524	candidate
HUWE1	-1.76432	(R1881_ck1 - R1881) - (eth_ck1 - eth)	0.0316676	0.2147	candidate
HUWE1	-1.1428	R1881_ck1 - eth_ck1	0.0462303	0.248428	candidate
IARS	-1.64261	(R1881_ck1 - R1881) - (eth_ck1 - eth)	0.0362841	0.2147	candidate
IARS	-1.45508	(R1881_ck1 - R1881_cont) - (eth_ck1 - eth_cont)	0.0594056	0.20524	candidate
IARS	-0.959774	R1881_ck1 - eth_ck1	0.0762791	0.24985	candidate
IGF2R	-1.46917	(R1881_ck1 - R1881) - (eth_ck1 - eth)	0.0307993	0.2147	candidate
IGF2R	-1.45795	(R1881_ck1 - R1881_cont) - (eth_ck1 - eth_cont)	0.0318961	0.20524	candidate
IGF2R	-0.826821	R1881_ck1 - eth_ck1	0.0765359	0.24985	candidate
IGKV2D	5.04657	(R1881_ck1 - R1881_cont) - (eth_ck1 - eth_cont)	0.00211323	0.20524	enriched candidate
ILF3	-1.92227	(R1881_ck1 - R1881_cont) - (eth_ck1 - eth_cont)	0.0307078	0.20524	candidate
ILF3	-1.41907	R1881_ck1 - eth_ck1	0.0250696	0.248428	candidate
ILKAP	1.66761	R1881_ck1 - eth_ck1	0.0562828	0.248428	enriched candidate
ILKAP	2.01873	R1881_ck1 - R1881	0.0246094	0.106253	enriched candidate
ILKAP	2.23771	R1881_ck1 - R1881_cont	0.0144679	0.0743092	enriched candidate
ILKAP	2.4003	(R1881_ck1 - R1881) - (eth_ck1 - eth)	0.0525673	0.2147	enriched candidate
ILKAP	2.75793	(R1881_ck1 - R1881_cont) - (eth_ck1 - eth_cont)	0.0290065	0.20524	enriched candidate
IMMT	-2.54447	(R1881_ck1 - R1881_cont) - (eth_ck1 - eth_cont)	0.0278138	0.20524	candidate
IMMT	-2.08791	(R1881_ck1 - R1881) - (eth_ck1 - eth)	0.0635272	0.216677	candidate
IMMT	-1.89077	R1881_ck1 - eth_ck1	0.0218623	0.248428	candidate
IMPDH2	-1.10932	R1881_ck1 - eth_ck1	0.070853	0.24985	candidate
IPO11	-1.34427	(R1881_ck1 - R1881) - (eth_ck1 - eth)	0.0381558	0.2147	candidate
IPO11	-1.28644	(R1881_ck1 - R1881_cont) - (eth_ck1 - eth_cont)	0.0459074	0.20524	candidate
IPO11	-0.971702	R1881_ck1 - eth_ck1	0.0346469	0.248428	candidate
IPO4	-1.06244	(R1881_ck1 - R1881) - (eth_ck1 - eth)	0.0512192	0.2147	candidate
IPO4	-0.893085	(R1881_ck1 - R1881_cont) - (eth_ck1 - eth_cont)	0.0946495	0.235824	candidate
IPO5	-1.49271	(R1881_ck1 - R1881) - (eth_ck1 - eth)	0.0699838	0.220169	candidate
IPO5	-1.49117	(R1881_ck1 - R1881_cont) - (eth_ck1 - eth_cont)	0.070239	0.214632	candidate
IPO7	-1.91877	(R1881_ck1 - R1881) - (eth_ck1 - eth)	0.028407	0.2147	candidate
IPO7	-1.78773	(R1881_ck1 - R1881_cont) - (eth_ck1 - eth_cont)	0.0390184	0.20524	candidate
IPO7	-1.22815	R1881_ck1 - eth_ck1	0.0440707	0.248428	candidate
IPO8	-1.97056	(R1881_ck1 - R1881) - (eth_ck1 - eth)	0.0182816	0.2147	candidate
IPO8	-1.96688	(R1881_ck1 - R1881_cont) - (eth_ck1 - eth_cont)	0.0184602	0.20524	candidate
IPO8	-1.6157	R1881_ck1 - eth_ck1	0.00791468	0.248428	candidate
IPO9	-1.42976	(R1881_ck1 - R1881_cont) - (eth_ck1 - eth_cont)	0.0623551	0.209482	candidate
IPO9	-1.35736	(R1881_ck1 - R1881) - (eth_ck1 - eth)	0.075084	0.223211	candidate
IPO9	-0.981678	R1881_ck1 - eth_ck1	0.0693797	0.24985	candidate
IQGAP1	-0.780296	(R1881_ck1 - R1881) - (eth_ck1 - eth)	0.0863577	0.224922	candidate
IQGAP1	-0.753835	(R1881_ck1 - R1881_cont) - (eth_ck1 - eth_cont)	0.0964173	0.23608	candidate
IQSEC1	-0.695876	(R1881_ck1 - R1881) - (eth_ck1 - eth)	0.0869249	0.224922	candidate
IRAK4	0.800829	R1881_ck1 - R1881_cont	0.0344159	0.093785	enriched candidate
IRAK4	0.811265	R1881_ck1 - R1881	0.0324743	0.108809	enriched candidate
IRAK4	0.854803	R1881_ck1 - eth_ck1	0.0254436	0.248428	enriched candidate
IRAK4	1.35847	(R1881_ck1 - R1881_cont) - (eth_ck1 - eth_cont)	0.0139386	0.20524	enriched candidate
IRAK4	1.37491	(R1881_ck1 - R1881) - (eth_ck1 - eth)	0.013039	0.2147	enriched candidate
ITGA6	-1.78534	(R1881_ck1 - R1881) - (eth_ck1 - eth)	0.0157416	0.2147	candidate
ITGA6	-1.75987	(R1881_ck1 - R1881_cont) - (eth_ck1 - eth_cont)	0.0169944	0.20524	candidate
ITGA6	-1.19831	R1881_ck1 - eth_ck1	0.0206591	0.248428	candidate
ITGB1	-2.13587	(R1881_ck1 - R1881) - (eth_ck1 - eth)	0.0155294	0.2147	candidate
ITGB1	-2.11685	(R1881_ck1 - R1881_cont) - (eth_ck1 - eth_cont)	0.0162924	0.20524	candidate
ITGB1	-1.19438	R1881_ck1 - eth_ck1	0.0468755	0.248428	candidate
IVD	-0.683407	R1881_ck1 - eth_ck1	0.0528768	0.248428	candidate
JUP	-1.45682	(R1881_ck1 - R1881_cont) - (eth_ck1 - eth_cont)	0.0444815	0.20524	candidate
JUP	-1.12446	(R1881_ck1 - R1881) - (eth_ck1 - eth)	0.110327	0.248666	candidate
KARS	-1.36215	(R1881_ck1 - R1881_cont) - (eth_ck1 - eth_cont)	0.0430277	0.20524	candidate
KARS	-1.13481	(R1881_ck1 - R1881) - (eth_ck1 - eth)	0.0848502	0.223806	candidate
KARS	-0.906937	R1881_ck1 - eth_ck1	0.0547923	0.248428	candidate
KDELR1|KDELR2	-1.65417	(R1881_ck1 - R1881_cont) - (eth_ck1 - eth_cont)	0.0527694	0.20524	candidate
KDELR1|KDELR2	-1.61541	(R1881_ck1 - R1881) - (eth_ck1 - eth)	0.0578192	0.2147	candidate
KDM3B	0.790316	R1881_ck1 - R1881	0.0678447	0.137688	enriched candidate
KDM3B	0.932781	R1881_ck1 - R1881_cont	0.0349723	0.0940904	enriched candidate
KIAA0196	-1.00157	(R1881_ck1 - R1881_cont) - (eth_ck1 - eth_cont)	0.0353552	0.20524	candidate
KIAA0196	-0.971023	(R1881_ck1 - R1881) - (eth_ck1 - eth)	0.0404338	0.2147	candidate
KIAA0196	-0.657422	R1881_ck1 - eth_ck1	0.0483941	0.248428	candidate
KIAA0319L	-1.52668	(R1881_ck1 - R1881) - (eth_ck1 - eth)	0.0236372	0.2147	candidate
KIAA0319L	-1.42645	(R1881_ck1 - R1881_cont) - (eth_ck1 - eth_cont)	0.0325437	0.20524	candidate
KIAA0319L	-0.816327	R1881_ck1 - eth_ck1	0.0753256	0.24985	candidate
KIAA1033	-0.89649	(R1881_ck1 - R1881) - (eth_ck1 - eth)	0.0693774	0.220169	candidate
KIAA1143	1.61125	R1881_ck1 - R1881	0.0432578	0.116328	enriched candidate
KIAA1143	1.64613	R1881_ck1 - eth_ck1	0.039518	0.248428	enriched candidate
KIAA1143	1.94006	R1881_ck1 - R1881_cont	0.0181513	0.0758252	enriched candidate
KIAA1143	2.30856	(R1881_ck1 - R1881) - (eth_ck1 - eth)	0.0409525	0.2147	enriched candidate
KIAA1143	2.44772	(R1881_ck1 - R1881_cont) - (eth_ck1 - eth_cont)	0.0316696	0.20524	enriched candidate
KIF21A	0.822135	R1881_ck1 - eth_ck1	0.0578343	0.248428	enriched candidate
KIF21A	1.28921	R1881_ck1 - R1881_cont	0.00598899	0.0713817	enriched candidate
KIF21A	1.30939	(R1881_ck1 - R1881) - (eth_ck1 - eth)	0.0355405	0.2147	enriched candidate
KIF21A	1.31192	R1881_ck1 - R1881	0.00535	0.103472	enriched candidate
KIF21A	1.41854	(R1881_ck1 - R1881_cont) - (eth_ck1 - eth_cont)	0.0245264	0.20524	enriched candidate
KIF5B	-0.724887	(R1881_ck1 - R1881) - (eth_ck1 - eth)	0.0349251	0.2147	candidate
KIF5B	-0.695069	(R1881_ck1 - R1881_cont) - (eth_ck1 - eth_cont)	0.0418709	0.20524	candidate
KPNB1	-1.16515	(R1881_ck1 - R1881) - (eth_ck1 - eth)	0.0825513	0.223211	candidate
KPNB1	-1.07227	(R1881_ck1 - R1881_cont) - (eth_ck1 - eth_cont)	0.107241	0.245678	candidate
KPRP	-2.07111	(R1881_ck1 - R1881_cont) - (eth_ck1 - eth_cont)	0.0222308	0.20524	candidate
KPRP	-1.52017	(R1881_ck1 - R1881) - (eth_ck1 - eth)	0.0799256	0.223211	candidate
LAD1	0.681761	R1881_ck1 - R1881_cont	0.104752	0.174225	enriched candidate
LAD1	0.860504	R1881_ck1 - R1881	0.0460951	0.118159	enriched candidate
LAD1	1.12221	(R1881_ck1 - R1881) - (eth_ck1 - eth)	0.0631306	0.216677	enriched candidate
LAMP1	-1.87001	(R1881_ck1 - R1881_cont) - (eth_ck1 - eth_cont)	0.016987	0.20524	candidate
LAMP1	-1.67052	(R1881_ck1 - R1881) - (eth_ck1 - eth)	0.0297045	0.2147	candidate
LARP4B	0.804384	R1881_ck1 - eth_ck1	0.0173795	0.248428	candidate
LARP4B	0.839415	(R1881_ck1 - R1881_cont) - (eth_ck1 - eth_cont)	0.0663179	0.209482	candidate
LARP4B	0.933699	(R1881_ck1 - R1881) - (eth_ck1 - eth)	0.0438893	0.2147	candidate
LARS	-1.47536	(R1881_ck1 - R1881) - (eth_ck1 - eth)	0.0324148	0.2147	candidate
LARS	-1.16185	(R1881_ck1 - R1881_cont) - (eth_ck1 - eth_cont)	0.082395	0.226349	candidate
LARS	-0.960472	R1881_ck1 - eth_ck1	0.0462482	0.248428	candidate
LARS2	0.73929	(R1881_ck1 - R1881_cont) - (eth_ck1 - eth_cont)	0.11162	0.24925	candidate
LASP1	1.44014	R1881_ck1 - R1881	0.0554748	0.12554	enriched candidate
LASP1	1.68328	(R1881_ck1 - R1881) - (eth_ck1 - eth)	0.106152	0.243719	enriched candidate
LASP1	1.71668	R1881_ck1 - R1881_cont	0.0260325	0.0835744	enriched candidate
LASP1	2.21198	(R1881_ck1 - R1881_cont) - (eth_ck1 - eth_cont)	0.0396776	0.20524	enriched candidate
LATS1	0.939733	R1881_ck1 - R1881_cont	0.0330794	0.0923784	enriched candidate
LATS1	0.943636	R1881_ck1 - R1881	0.0324668	0.108809	enriched candidate
LATS1	1.21695	(R1881_ck1 - R1881_cont) - (eth_ck1 - eth_cont)	0.0481441	0.20524	enriched candidate
LCP1	0.711835	(R1881_ck1 - R1881_cont) - (eth_ck1 - eth_cont)	0.0660013	0.209482	enriched candidate
LCP1	0.823915	R1881_ck1 - R1881	0.00571452	0.103472	enriched candidate
LCP1	0.857581	(R1881_ck1 - R1881) - (eth_ck1 - eth)	0.0308019	0.2147	enriched candidate
LETM1	-0.6493	(R1881_ck1 - R1881) - (eth_ck1 - eth)	0.0427005	0.2147	candidate
LIMS1	0.944027	R1881_ck1 - R1881	0.0798838	0.150394	enriched candidate
LIMS1	1.38435	R1881_ck1 - R1881_cont	0.0151589	0.0743092	enriched candidate
LIMS1	1.49813	(R1881_ck1 - R1881_cont) - (eth_ck1 - eth_cont)	0.0525108	0.20524	enriched candidate
LMAN1	-2.02738	(R1881_ck1 - R1881) - (eth_ck1 - eth)	0.0435073	0.2147	candidate
LMAN1	-1.91568	(R1881_ck1 - R1881_cont) - (eth_ck1 - eth_cont)	0.0546146	0.20524	candidate
LMAN2	-1.96056	(R1881_ck1 - R1881_cont) - (eth_ck1 - eth_cont)	0.0196875	0.20524	candidate
LMAN2	-1.82984	(R1881_ck1 - R1881) - (eth_ck1 - eth)	0.0276363	0.2147	candidate
LMF2	-0.940175	(R1881_ck1 - R1881) - (eth_ck1 - eth)	0.0987248	0.235346	candidate
LMNB2	0.801969	R1881_ck1 - R1881_cont	0.0987342	0.166319	candidate
LNPEP	-1.33886	(R1881_ck1 - R1881) - (eth_ck1 - eth)	0.0403136	0.2147	candidate
LNPEP	-1.21746	(R1881_ck1 - R1881_cont) - (eth_ck1 - eth_cont)	0.0590069	0.20524	candidate
LOC102723897|WASH3P|WASH2P	0.789894	R1881_ck1 - eth_ck1	0.0486999	0.248428	candidate
LOC102723897|WASH3P|WASH2P	0.928579	R1881_ck1 - R1881_cont	0.0237173	0.0800232	candidate
LOC102723897|WASH3P|WASH2P	1.20337	(R1881_ck1 - R1881_cont) - (eth_ck1 - eth_cont)	0.0356036	0.20524	candidate
LONP1	1.33816	R1881_ck1 - R1881	0.0123239	0.103472	enriched candidate
LONP1	1.47802	R1881_ck1 - R1881_cont	0.00681632	0.0713817	enriched candidate
LONP1	1.49394	(R1881_ck1 - R1881_cont) - (eth_ck1 - eth_cont)	0.0396552	0.20524	enriched candidate
LONP1	1.68912	(R1881_ck1 - R1881) - (eth_ck1 - eth)	0.0225079	0.2147	enriched candidate
LRBA	-1.42127	(R1881_ck1 - R1881) - (eth_ck1 - eth)	0.045951	0.2147	candidate
LRBA	-1.21481	(R1881_ck1 - R1881_cont) - (eth_ck1 - eth_cont)	0.0821643	0.226349	candidate
LRBA	-0.929563	R1881_ck1 - eth_ck1	0.0622551	0.249372	candidate
LRPAP1	1.58045	R1881_ck1 - R1881_cont	0.0577225	0.120097	enriched candidate
LRPAP1	1.72178	R1881_ck1 - R1881	0.0409322	0.11352	enriched candidate
LRRC16A	0.739384	R1881_ck1 - eth_ck1	0.00682113	0.248428	candidate
LRRC40	0.654184	R1881_ck1 - R1881_cont	0.0549304	0.117061	candidate
LRRC40	0.763543	(R1881_ck1 - R1881_cont) - (eth_ck1 - eth_cont)	0.105793	0.245525	candidate
LRRC40	0.907187	(R1881_ck1 - R1881) - (eth_ck1 - eth)	0.0591964	0.2147	candidate
LRRC47	1.66899	R1881_ck1 - R1881	0.012782	0.103472	enriched candidate
LRRC47	1.66902	(R1881_ck1 - R1881_cont) - (eth_ck1 - eth_cont)	0.0630237	0.209482	enriched candidate
LRRC47	1.70729	R1881_ck1 - R1881_cont	0.0112378	0.0725804	enriched candidate
LRRC47	1.98271	(R1881_ck1 - R1881) - (eth_ck1 - eth)	0.0310013	0.2147	enriched candidate
LRRC59	1.74046	R1881_ck1 - R1881	0.0112589	0.103472	enriched candidate
LRRC59	1.75182	R1881_ck1 - eth_ck1	0.0108445	0.248428	enriched candidate
LRRC59	1.93723	R1881_ck1 - R1881_cont	0.00586865	0.0713817	enriched candidate
LRRC59	2.01716	(R1881_ck1 - R1881) - (eth_ck1 - eth)	0.0313346	0.2147	enriched candidate
LRRC59	2.50833	(R1881_ck1 - R1881_cont) - (eth_ck1 - eth_cont)	0.0100896	0.20524	enriched candidate
LRSAM1	1.11838	R1881_ck1 - eth_ck1	0.0318804	0.248428	enriched candidate
LRSAM1	1.32359	R1881_ck1 - R1881	0.0136643	0.103472	enriched candidate
LRSAM1	1.53543	R1881_ck1 - R1881_cont	0.00560965	0.0713817	enriched candidate
LRSAM1	1.73465	(R1881_ck1 - R1881_cont) - (eth_ck1 - eth_cont)	0.0204548	0.20524	enriched candidate
LRSAM1	1.81022	(R1881_ck1 - R1881) - (eth_ck1 - eth)	0.0163876	0.2147	enriched candidate
LSG1	0.69322	R1881_ck1 - R1881_cont	0.040018	0.10001	candidate
LUC7L3	0.598055	R1881_ck1 - R1881_cont	0.107863	0.177816	enriched candidate
LUC7L3	0.687477	R1881_ck1 - R1881	0.0684385	0.137688	enriched candidate
LUC7L3	0.689557	R1881_ck1 - eth_ck1	0.0677017	0.24985	enriched candidate
LUC7L3	1.1376	(R1881_ck1 - R1881_cont) - (eth_ck1 - eth_cont)	0.0367223	0.20524	enriched candidate
LUC7L3	1.1482	(R1881_ck1 - R1881) - (eth_ck1 - eth)	0.0352553	0.2147	enriched candidate
M6PR	-1.905	(R1881_ck1 - R1881_cont) - (eth_ck1 - eth_cont)	0.00401797	0.20524	candidate
M6PR	-1.64723	(R1881_ck1 - R1881) - (eth_ck1 - eth)	0.0100817	0.2147	candidate
M6PR	-0.89317	R1881_ck1 - eth_ck1	0.0386711	0.248428	candidate
MAGT1	-1.00333	(R1881_ck1 - R1881_cont) - (eth_ck1 - eth_cont)	0.0227318	0.20524	candidate
MAGT1	-0.81008	(R1881_ck1 - R1881) - (eth_ck1 - eth)	0.0577337	0.2147	candidate
MAOA	-1.47306	(R1881_ck1 - R1881) - (eth_ck1 - eth)	0.00341033	0.2147	candidate
MAOA	-1.20891	(R1881_ck1 - R1881_cont) - (eth_ck1 - eth_cont)	0.011877	0.20524	candidate
MAOA	-0.860462	R1881_ck1 - eth_ck1	0.0114403	0.248428	candidate
MAP2K3	0.807413	R1881_ck1 - R1881_cont	0.0401902	0.100097	candidate
MAP2K3	0.903034	(R1881_ck1 - R1881_cont) - (eth_ck1 - eth_cont)	0.0952184	0.23608	candidate
MAP4	1.01719	(R1881_ck1 - R1881_cont) - (eth_ck1 - eth_cont)	0.106467	0.245678	candidate
MAP4	1.04376	(R1881_ck1 - R1881) - (eth_ck1 - eth)	0.0984411	0.235346	candidate
MAP4K5	1.26761	R1881_ck1 - R1881	0.0391222	0.112039	enriched candidate
MAP4K5	1.28061	R1881_ck1 - eth_ck1	0.0374354	0.248428	enriched candidate
MAP4K5	1.39029	(R1881_ck1 - R1881) - (eth_ck1 - eth)	0.0992196	0.235748	enriched candidate
MAP4K5	1.40769	R1881_ck1 - R1881_cont	0.0242085	0.0809	enriched candidate
MAP4K5	1.94326	(R1881_ck1 - R1881_cont) - (eth_ck1 - eth_cont)	0.0271887	0.20524	enriched candidate
MAP7	0.758541	R1881_ck1 - R1881_cont	0.0221346	0.0778833	enriched candidate
MAP7	0.900584	R1881_ck1 - R1881	0.00861447	0.103472	enriched candidate
MAP7	0.985433	(R1881_ck1 - R1881) - (eth_ck1 - eth)	0.03309	0.2147	enriched candidate
MAPK1	0.594345	R1881_ck1 - R1881	0.0696315	0.138975	enriched candidate
MAPK1	0.747571	(R1881_ck1 - R1881_cont) - (eth_ck1 - eth_cont)	0.102403	0.243025	enriched candidate
MAPK1	0.793228	R1881_ck1 - R1881_cont	0.0201818	0.0762481	enriched candidate
MAPK3	1.00945	R1881_ck1 - R1881_cont	0.0740868	0.138633	enriched candidate
MAPK3	1.1592	R1881_ck1 - eth_ck1	0.0437777	0.248428	enriched candidate
MAPK3	1.25294	R1881_ck1 - R1881	0.0311941	0.108809	enriched candidate
MAPK3	1.35263	(R1881_ck1 - R1881_cont) - (eth_ck1 - eth_cont)	0.0887605	0.228823	enriched candidate
MAPK3	1.62042	(R1881_ck1 - R1881) - (eth_ck1 - eth)	0.0459232	0.2147	enriched candidate
MAPRE1	1.74157	R1881_ck1 - eth_ck1	0.0527636	0.248428	enriched candidate
MAPRE1	1.94863	R1881_ck1 - R1881	0.0329009	0.108809	enriched candidate
MAPRE1	2.16995	R1881_ck1 - R1881_cont	0.0196115	0.0762481	enriched candidate
MAPRE1	2.40862	(R1881_ck1 - R1881) - (eth_ck1 - eth)	0.0575044	0.2147	enriched candidate
MAPRE1	2.77376	(R1881_ck1 - R1881_cont) - (eth_ck1 - eth_cont)	0.0319469	0.20524	enriched candidate
MARC2	0.609754	R1881_ck1 - R1881_cont	0.134469	0.209061	candidate
MARCH5	-0.934378	(R1881_ck1 - R1881) - (eth_ck1 - eth)	0.0267804	0.2147	candidate
MARCKSL1	1.68335	R1881_ck1 - eth_ck1	0.019547	0.248428	enriched candidate
MARCKSL1	2.00965	R1881_ck1 - R1881	0.00716206	0.103472	enriched candidate
MARCKSL1	2.10763	R1881_ck1 - R1881_cont	0.00528717	0.0713817	enriched candidate
MARCKSL1	2.65069	(R1881_ck1 - R1881) - (eth_ck1 - eth)	0.0108824	0.2147	enriched candidate
MARCKSL1	2.68028	(R1881_ck1 - R1881_cont) - (eth_ck1 - eth_cont)	0.0102021	0.20524	enriched candidate
MARS	-1.15439	(R1881_ck1 - R1881) - (eth_ck1 - eth)	0.0441347	0.2147	candidate
MARS	-0.931746	(R1881_ck1 - R1881_cont) - (eth_ck1 - eth_cont)	0.0957913	0.23608	candidate
MAT2A	1.19525	R1881_ck1 - R1881	0.0268905	0.106253	enriched candidate
MAT2A	1.34297	R1881_ck1 - R1881_cont	0.014861	0.0743092	enriched candidate
MAT2A	1.34861	R1881_ck1 - eth_ck1	0.0145253	0.248428	enriched candidate
MAT2A	1.66236	(R1881_ck1 - R1881_cont) - (eth_ck1 - eth_cont)	0.0290867	0.20524	enriched candidate
MAT2A	1.87023	(R1881_ck1 - R1881) - (eth_ck1 - eth)	0.0161472	0.2147	enriched candidate
MBLAC2	-1.38942	(R1881_ck1 - R1881_cont) - (eth_ck1 - eth_cont)	0.0101843	0.20524	candidate
MBLAC2	-1.20414	(R1881_ck1 - R1881) - (eth_ck1 - eth)	0.0220964	0.2147	candidate
MBLAC2	-0.786734	R1881_ck1 - eth_ck1	0.0321792	0.248428	candidate
MCCC1	-2.61292	(R1881_ck1 - R1881) - (eth_ck1 - eth)	0.0665847	0.216686	candidate
MCM4	-0.615473	R1881_ck1 - eth_ck1	0.0258213	0.248428	candidate
MCM5	0.596685	R1881_ck1 - R1881	0.0319051	0.108809	enriched candidate
MCM5	0.802317	R1881_ck1 - R1881_cont	0.00641652	0.0713817	enriched candidate
MCM5	0.84444	(R1881_ck1 - R1881_cont) - (eth_ck1 - eth_cont)	0.0318021	0.20524	enriched candidate
MCM5	0.904356	(R1881_ck1 - R1881) - (eth_ck1 - eth)	0.0229803	0.2147	enriched candidate
MCM6	-0.621621	R1881_ck1 - eth_ck1	0.0660889	0.24985	candidate
MCM7	-0.778221	R1881_ck1 - eth_ck1	0.0386309	0.248428	candidate
MCTP2	0.649526	R1881_ck1 - eth_ck1	0.0274151	0.248428	enriched candidate
MCTP2	0.721099	R1881_ck1 - R1881	0.0162054	0.103472	enriched candidate
MCTP2	0.846826	R1881_ck1 - R1881_cont	0.00634095	0.0713817	enriched candidate
MCTP2	0.886937	(R1881_ck1 - R1881) - (eth_ck1 - eth)	0.0322416	0.2147	enriched candidate
MCTP2	1.06514	(R1881_ck1 - R1881_cont) - (eth_ck1 - eth_cont)	0.0127718	0.20524	enriched candidate
MESDC2	1.85204	R1881_ck1 - eth_ck1	0.0386682	0.248428	enriched candidate
MESDC2	2.18318	R1881_ck1 - R1881	0.0176588	0.103472	enriched candidate
MESDC2	2.30454	(R1881_ck1 - R1881) - (eth_ck1 - eth)	0.0643142	0.216677	enriched candidate
MESDC2	2.43681	R1881_ck1 - R1881_cont	0.00956576	0.0713817	enriched candidate
MESDC2	2.6152	(R1881_ck1 - R1881_cont) - (eth_ck1 - eth_cont)	0.0389224	0.20524	enriched candidate
METAP1	1.24094	R1881_ck1 - eth_ck1	0.03623	0.248428	enriched candidate
METAP1	1.35845	(R1881_ck1 - R1881) - (eth_ck1 - eth)	0.0944573	0.230599	enriched candidate
METAP1	1.41596	R1881_ck1 - R1881	0.0193444	0.103472	enriched candidate
METAP1	1.6388	R1881_ck1 - R1881_cont	0.00855508	0.0713817	enriched candidate
METAP1	1.71958	(R1881_ck1 - R1881_cont) - (eth_ck1 - eth_cont)	0.0395713	0.20524	enriched candidate
METTL14	1.1342	R1881_ck1 - eth_ck1	0.0498015	0.248428	enriched candidate
METTL14	1.24356	R1881_ck1 - R1881	0.033748	0.109486	enriched candidate
METTL14	1.40159	R1881_ck1 - R1881_cont	0.0189783	0.0762481	enriched candidate
METTL14	1.54953	(R1881_ck1 - R1881_cont) - (eth_ck1 - eth_cont)	0.0569848	0.20524	enriched candidate
METTL14	1.6928	(R1881_ck1 - R1881) - (eth_ck1 - eth)	0.039873	0.2147	enriched candidate
METTL3	0.603796	R1881_ck1 - R1881	0.148842	0.227909	enriched candidate
METTL3	0.845024	R1881_ck1 - R1881_cont	0.0507504	0.11238	enriched candidate
METTL3	1.02648	R1881_ck1 - eth_ck1	0.0212188	0.248428	enriched candidate
METTL3	1.10764	(R1881_ck1 - R1881) - (eth_ck1 - eth)	0.0676032	0.216686	enriched candidate
METTL3	1.55798	(R1881_ck1 - R1881_cont) - (eth_ck1 - eth_cont)	0.0146508	0.20524	enriched candidate
MFN2	-0.915339	(R1881_ck1 - R1881_cont) - (eth_ck1 - eth_cont)	0.0356417	0.20524	candidate
MGEA5	-1.24755	(R1881_ck1 - R1881) - (eth_ck1 - eth)	0.0489274	0.2147	candidate
MGEA5	-0.981246	(R1881_ck1 - R1881_cont) - (eth_ck1 - eth_cont)	0.111811	0.249292	candidate
MIA3	-1.78535	(R1881_ck1 - R1881_cont) - (eth_ck1 - eth_cont)	0.0527238	0.20524	candidate
MIA3	-1.72312	(R1881_ck1 - R1881) - (eth_ck1 - eth)	0.0603891	0.2147	candidate
MICAL1	0.914428	R1881_ck1 - eth_ck1	0.00858827	0.248428	candidate
MICAL3	1.04609	R1881_ck1 - R1881_cont	0.0699437	0.135107	enriched candidate
MICAL3	1.29789	R1881_ck1 - eth_ck1	0.0289748	0.248428	enriched candidate
MICAL3	1.31286	R1881_ck1 - R1881	0.0274567	0.106253	enriched candidate
MICAL3	1.61562	(R1881_ck1 - R1881_cont) - (eth_ck1 - eth_cont)	0.0502287	0.20524	enriched candidate
MICAL3	1.87256	(R1881_ck1 - R1881) - (eth_ck1 - eth)	0.0263679	0.2147	enriched candidate
MICU1	0.641239	R1881_ck1 - R1881_cont	0.05284	0.114836	enriched candidate
MICU1	0.694356	R1881_ck1 - R1881	0.0380817	0.111134	enriched candidate
MICU1	0.885248	(R1881_ck1 - R1881) - (eth_ck1 - eth)	0.0579813	0.2147	enriched candidate
MINK1	2.27281	R1881_ck1 - R1881	0.0426959	0.115695	enriched candidate
MINK1	2.64362	R1881_ck1 - eth_ck1	0.02132	0.248428	enriched candidate
MINK1	2.67819	R1881_ck1 - R1881_cont	0.0199629	0.0762481	enriched candidate
MINK1	3.474	(R1881_ck1 - R1881) - (eth_ck1 - eth)	0.0303531	0.2147	enriched candidate
MINK1	4.10108	(R1881_ck1 - R1881_cont) - (eth_ck1 - eth_cont)	0.0130553	0.20524	enriched candidate
MLEC	-0.965681	(R1881_ck1 - R1881) - (eth_ck1 - eth)	0.0320193	0.2147	candidate
MLEC	-0.81626	(R1881_ck1 - R1881_cont) - (eth_ck1 - eth_cont)	0.0637144	0.209482	candidate
MLH1	0.809363	R1881_ck1 - R1881	0.060476	0.132634	enriched candidate
MLH1	0.817583	R1881_ck1 - R1881_cont	0.0582203	0.120553	enriched candidate
MLLT4	0.840978	R1881_ck1 - eth_ck1	0.0693736	0.24985	enriched candidate
MLLT4	0.905274	R1881_ck1 - R1881	0.0526874	0.122208	enriched candidate
MLLT4	0.975547	R1881_ck1 - R1881_cont	0.0387584	0.0987385	enriched candidate
MLLT4	1.10452	(R1881_ck1 - R1881) - (eth_ck1 - eth)	0.0891458	0.226708	enriched candidate
MLLT4	1.12884	(R1881_ck1 - R1881_cont) - (eth_ck1 - eth_cont)	0.0830107	0.226349	enriched candidate
MMAA	1.10119	R1881_ck1 - eth_ck1	0.0465436	0.248428	enriched candidate
MMAA	1.16477	R1881_ck1 - R1881	0.0367271	0.110717	enriched candidate
MMAA	1.26956	R1881_ck1 - R1881_cont	0.0246944	0.0821445	enriched candidate
MMAA	1.37391	(R1881_ck1 - R1881) - (eth_ck1 - eth)	0.0745719	0.222945	enriched candidate
MMAB	1.27423	R1881_ck1 - R1881	0.0328295	0.108809	enriched candidate
MMAB	1.32968	R1881_ck1 - R1881_cont	0.0269581	0.0846169	enriched candidate
MMAB	1.4228	(R1881_ck1 - R1881) - (eth_ck1 - eth)	0.0824526	0.223211	enriched candidate
MMAB	1.44856	(R1881_ck1 - R1881_cont) - (eth_ck1 - eth_cont)	0.0776156	0.224179	enriched candidate
MME	-2.22663	(R1881_ck1 - R1881_cont) - (eth_ck1 - eth_cont)	0.00174554	0.20524	candidate
MME	-1.76877	(R1881_ck1 - R1881) - (eth_ck1 - eth)	0.00836288	0.2147	candidate
MME	-1.13587	R1881_ck1 - eth_ck1	0.0145621	0.248428	candidate
MOB3A	0.96969	R1881_ck1 - eth_ck1	0.0466761	0.248428	enriched candidate
MOB3A	1.01238	R1881_ck1 - R1881_cont	0.038981	0.0989569	enriched candidate
MOB3A	1.09464	R1881_ck1 - R1881	0.0274078	0.106253	enriched candidate
MOB3A	1.12929	(R1881_ck1 - R1881) - (eth_ck1 - eth)	0.0938773	0.230418	enriched candidate
MOB3A	1.21883	(R1881_ck1 - R1881_cont) - (eth_ck1 - eth_cont)	0.0728545	0.219183	enriched candidate
MOGS	0.652771	(R1881_ck1 - R1881) - (eth_ck1 - eth)	0.0785409	0.223211	candidate
MORC2	1.46775	R1881_ck1 - eth_ck1	0.0166628	0.248428	enriched candidate
MORC2	1.53247	R1881_ck1 - R1881_cont	0.0131771	0.0743092	enriched candidate
MORC2	1.59767	R1881_ck1 - R1881	0.0103911	0.103472	enriched candidate
MORC2	1.70408	(R1881_ck1 - R1881_cont) - (eth_ck1 - eth_cont)	0.0424162	0.20524	enriched candidate
MORC2	2.07801	(R1881_ck1 - R1881) - (eth_ck1 - eth)	0.0165654	0.2147	enriched candidate
MOV10	-1.36022	(R1881_ck1 - R1881_cont) - (eth_ck1 - eth_cont)	0.0648641	0.209482	candidate
MRE11A	0.82859	R1881_ck1 - eth_ck1	0.0719707	0.24985	enriched candidate
MRE11A	0.968787	R1881_ck1 - R1881	0.039179	0.112039	enriched candidate
MRE11A	1.09616	R1881_ck1 - R1881_cont	0.0221137	0.0778833	enriched candidate
MRE11A	1.29762	(R1881_ck1 - R1881_cont) - (eth_ck1 - eth_cont)	0.0490791	0.20524	enriched candidate
MRE11A	1.37124	(R1881_ck1 - R1881) - (eth_ck1 - eth)	0.0390361	0.2147	enriched candidate
MRPL37	-2.05361	(R1881_ck1 - R1881_cont) - (eth_ck1 - eth_cont)	0.0271525	0.20524	candidate
MRPL37	-1.54855	(R1881_ck1 - R1881) - (eth_ck1 - eth)	0.083808	0.223211	candidate
MRPL37	-1.44139	R1881_ck1 - eth_ck1	0.028119	0.248428	candidate
MRPS22	-1.65856	(R1881_ck1 - R1881_cont) - (eth_ck1 - eth_cont)	0.0598557	0.20524	candidate
MRPS22	-1.47847	(R1881_ck1 - R1881) - (eth_ck1 - eth)	0.0893116	0.226726	candidate
MRPS22	-1.18917	R1881_ck1 - eth_ck1	0.0567928	0.248428	candidate
MRPS9	-1.00639	(R1881_ck1 - R1881_cont) - (eth_ck1 - eth_cont)	0.092786	0.234258	candidate
MRRF	0.837492	R1881_ck1 - R1881	0.0852513	0.157345	enriched candidate
MSN	1.9601	R1881_ck1 - eth_ck1	0.043318	0.248428	enriched candidate
MSN	2.15189	R1881_ck1 - R1881	0.0286879	0.10712	enriched candidate
MSN	2.35858	(R1881_ck1 - R1881) - (eth_ck1 - eth)	0.0795156	0.223211	enriched candidate
MSN	2.67759	R1881_ck1 - R1881_cont	0.00897514	0.0713817	enriched candidate
MSN	2.93477	(R1881_ck1 - R1881_cont) - (eth_ck1 - eth_cont)	0.033863	0.20524	enriched candidate
MTHFD1	0.831294	R1881_ck1 - R1881	0.111361	0.187526	enriched candidate
MTHFD1	1.29429	R1881_ck1 - R1881_cont	0.0192985	0.0762481	enriched candidate
MTHFD1	1.4244	(R1881_ck1 - R1881_cont) - (eth_ck1 - eth_cont)	0.0586979	0.20524	enriched candidate
MTHFD1L	0.815709	(R1881_ck1 - R1881) - (eth_ck1 - eth)	0.0797423	0.223211	candidate
MTHFD1L	0.870046	(R1881_ck1 - R1881_cont) - (eth_ck1 - eth_cont)	0.06354	0.209482	candidate
MTHFS	0.782958	R1881_ck1 - R1881	0.112484	0.188602	enriched candidate
MTHFS	1.137	R1881_ck1 - R1881_cont	0.0276624	0.0856093	enriched candidate
MTIF2	1.27888	R1881_ck1 - eth_ck1	0.0495727	0.248428	enriched candidate
MTIF2	1.42847	(R1881_ck1 - R1881_cont) - (eth_ck1 - eth_cont)	0.111523	0.24925	enriched candidate
MTIF2	1.49198	R1881_ck1 - R1881_cont	0.0251519	0.0829044	enriched candidate
MTIF2	1.72793	R1881_ck1 - R1881	0.0116126	0.103472	enriched candidate
MTIF2	1.99324	(R1881_ck1 - R1881) - (eth_ck1 - eth)	0.0328052	0.2147	enriched candidate
MTMR12	1.1341	R1881_ck1 - R1881	0.0670807	0.137099	enriched candidate
MTMR12	1.28979	R1881_ck1 - eth_ck1	0.040522	0.248428	enriched candidate
MTMR12	1.50334	(R1881_ck1 - R1881) - (eth_ck1 - eth)	0.0838818	0.223211	enriched candidate
MTMR12	1.85791	R1881_ck1 - R1881_cont	0.00585144	0.0713817	enriched candidate
MTMR12	1.87589	(R1881_ck1 - R1881_cont) - (eth_ck1 - eth_cont)	0.0358983	0.20524	enriched candidate
MTOR	-0.805731	(R1881_ck1 - R1881) - (eth_ck1 - eth)	0.10952	0.248004	candidate
MYL12A|MYL12B	-1.2561	(R1881_ck1 - R1881_cont) - (eth_ck1 - eth_cont)	0.107042	0.245678	candidate
MYL6	0.798107	R1881_ck1 - eth_ck1	0.0251424	0.248428	candidate
MYL6	1.22504	(R1881_ck1 - R1881) - (eth_ck1 - eth)	0.0165988	0.2147	candidate
NAA10	0.707337	R1881_ck1 - R1881_cont	0.0622293	0.123859	candidate
NAA15	0.640034	R1881_ck1 - R1881	0.0438977	0.116337	enriched candidate
NAA15	0.678769	R1881_ck1 - R1881_cont	0.0340907	0.0934836	enriched candidate
NAA15	0.85713	(R1881_ck1 - R1881_cont) - (eth_ck1 - eth_cont)	0.0546121	0.20524	enriched candidate
NAAA	-0.667911	(R1881_ck1 - R1881_cont) - (eth_ck1 - eth_cont)	0.0881916	0.228289	candidate
NACA	1.38603	R1881_ck1 - R1881	0.0327688	0.108809	enriched candidate
NACA	1.40604	R1881_ck1 - R1881_cont	0.0307004	0.0897704	enriched candidate
NACA	1.57913	(R1881_ck1 - R1881) - (eth_ck1 - eth)	0.0769251	0.223211	enriched candidate
NAP1L4	-1.13861	(R1881_ck1 - R1881_cont) - (eth_ck1 - eth_cont)	0.0493933	0.20524	candidate
NAP1L4	-1.04789	(R1881_ck1 - R1881) - (eth_ck1 - eth)	0.0676688	0.216686	candidate
NAP1L4	-0.715627	R1881_ck1 - eth_ck1	0.0764601	0.24985	candidate
NAPG	0.677546	R1881_ck1 - R1881	0.0575209	0.12852	enriched candidate
NARFL	0.670396	R1881_ck1 - R1881	0.0183075	0.103472	enriched candidate
NARFL	0.696605	(R1881_ck1 - R1881) - (eth_ck1 - eth)	0.069786	0.220169	enriched candidate
NARS	1.49439	R1881_ck1 - eth_ck1	0.0530535	0.248428	enriched candidate
NARS	2.1612	R1881_ck1 - R1881_cont	0.00861744	0.0713817	enriched candidate
NARS	2.28633	R1881_ck1 - R1881	0.00607564	0.103472	enriched candidate
NARS	2.7801	(R1881_ck1 - R1881_cont) - (eth_ck1 - eth_cont)	0.014835	0.20524	enriched candidate
NARS	2.81398	(R1881_ck1 - R1881) - (eth_ck1 - eth)	0.0138828	0.2147	enriched candidate
NASP	0.868417	R1881_ck1 - R1881_cont	0.0583231	0.120562	candidate
NBAS	-0.980318	(R1881_ck1 - R1881) - (eth_ck1 - eth)	0.0804895	0.223211	candidate
NCAM2	-2.28202	(R1881_ck1 - R1881_cont) - (eth_ck1 - eth_cont)	0.00332593	0.20524	candidate
NCAM2	-2.20146	(R1881_ck1 - R1881) - (eth_ck1 - eth)	0.00425571	0.2147	candidate
NCAM2	-1.31692	R1881_ck1 - eth_ck1	0.0120112	0.248428	candidate
NCK1	1.84079	R1881_ck1 - R1881	0.0397472	0.112773	enriched candidate
NCK1	1.93078	R1881_ck1 - eth_ck1	0.0322178	0.248428	enriched candidate
NCK1	2.4637	R1881_ck1 - R1881_cont	0.00897781	0.0713817	enriched candidate
NCK1	2.51094	(R1881_ck1 - R1881) - (eth_ck1 - eth)	0.0462169	0.2147	enriched candidate
NCK1	2.90235	(R1881_ck1 - R1881_cont) - (eth_ck1 - eth_cont)	0.0241817	0.20524	enriched candidate
NCKAP1	0.631217	R1881_ck1 - R1881	0.0083755	0.103472	enriched candidate
NCL	1.06707	R1881_ck1 - eth_ck1	0.0143507	0.248428	enriched candidate
NCL	1.18027	R1881_ck1 - R1881_cont	0.00800481	0.0713817	enriched candidate
NCL	1.44302	R1881_ck1 - R1881	0.00205816	0.103472	enriched candidate
NCL	1.67244	(R1881_ck1 - R1881_cont) - (eth_ck1 - eth_cont)	0.00790903	0.20524	enriched candidate
NCL	1.89755	(R1881_ck1 - R1881) - (eth_ck1 - eth)	0.00346877	0.2147	enriched candidate
NCLN	-0.904534	(R1881_ck1 - R1881) - (eth_ck1 - eth)	0.0528993	0.2147	candidate
NCLN	-0.624897	R1881_ck1 - eth_ck1	0.0578577	0.248428	candidate
NCSTN	-1.36599	(R1881_ck1 - R1881) - (eth_ck1 - eth)	0.0275177	0.2147	candidate
NCSTN	-1.36556	(R1881_ck1 - R1881_cont) - (eth_ck1 - eth_cont)	0.0275592	0.20524	candidate
NCSTN	-0.874164	R1881_ck1 - eth_ck1	0.0428823	0.248428	candidate
NDC1	-0.86688	(R1881_ck1 - R1881) - (eth_ck1 - eth)	0.0551038	0.2147	candidate
NDC1	-0.803935	R1881_ck1 - eth_ck1	0.015894	0.248428	candidate
NDRG1	0.612595	R1881_ck1 - R1881_cont	0.0840455	0.150002	candidate
NDUFAF2	-1.95483	(R1881_ck1 - R1881_cont) - (eth_ck1 - eth_cont)	0.000408197	0.20524	enriched candidate
NDUFAF2	-1.29636	(R1881_ck1 - R1881) - (eth_ck1 - eth)	0.00845693	0.2147	candidate
NDUFAF2	-1.0192	R1881_ck1 - eth_ck1	0.00429477	0.248428	candidate
NDUFAF4	-0.589193	(R1881_ck1 - R1881_cont) - (eth_ck1 - eth_cont)	0.110104	0.247777	candidate
NDUFB11	-1.68251	(R1881_ck1 - R1881_cont) - (eth_ck1 - eth_cont)	0.0364877	0.20524	candidate
NDUFB11	-1.59133	(R1881_ck1 - R1881) - (eth_ck1 - eth)	0.0461833	0.2147	candidate
NEDD1	0.936927	R1881_ck1 - R1881_cont	0.0909022	0.157151	enriched candidate
NEDD1	1.25287	R1881_ck1 - R1881	0.0293603	0.107687	enriched candidate
NEDD1	1.39126	(R1881_ck1 - R1881) - (eth_ck1 - eth)	0.0773622	0.223211	enriched candidate
NELFE	1.58436	R1881_ck1 - eth_ck1	0.0138391	0.248428	enriched candidate
NELFE	1.74952	R1881_ck1 - R1881_cont	0.0077664	0.0713817	enriched candidate
NELFE	1.90502	R1881_ck1 - R1881	0.0044985	0.103472	enriched candidate
NELFE	2.02392	(R1881_ck1 - R1881_cont) - (eth_ck1 - eth_cont)	0.0235108	0.20524	enriched candidate
NELFE	2.50061	(R1881_ck1 - R1881) - (eth_ck1 - eth)	0.00727355	0.2147	enriched candidate
NEMF	0.736303	(R1881_ck1 - R1881_cont) - (eth_ck1 - eth_cont)	0.062794	0.209482	enriched candidate
NEMF	0.839947	R1881_ck1 - R1881	0.00574771	0.103472	enriched candidate
NEMF	0.870872	(R1881_ck1 - R1881) - (eth_ck1 - eth)	0.0314838	0.2147	enriched candidate
NEMF	0.961052	R1881_ck1 - R1881_cont	0.00227401	0.0713817	enriched candidate
NFS1	0.68699	R1881_ck1 - eth_ck1	0.0723459	0.24985	enriched candidate
NFS1	0.880624	R1881_ck1 - R1881_cont	0.0259847	0.0835744	enriched candidate
NFS1	0.890605	(R1881_ck1 - R1881_cont) - (eth_ck1 - eth_cont)	0.0964728	0.23608	enriched candidate
NFS1	0.96411	R1881_ck1 - R1881	0.01644	0.103472	enriched candidate
NFS1	1.12743	(R1881_ck1 - R1881) - (eth_ck1 - eth)	0.0407119	0.2147	enriched candidate
NOLC1	1.53925	R1881_ck1 - R1881_cont	0.0861974	0.151922	enriched candidate
NOLC1	1.62193	R1881_ck1 - eth_ck1	0.0721979	0.24985	enriched candidate
NOLC1	1.78072	R1881_ck1 - R1881	0.0509672	0.120506	enriched candidate
NOLC1	2.04077	(R1881_ck1 - R1881) - (eth_ck1 - eth)	0.105514	0.243632	enriched candidate
NOLC1	2.18179	(R1881_ck1 - R1881_cont) - (eth_ck1 - eth_cont)	0.0855562	0.2266	enriched candidate
NPC1	-1.29264	(R1881_ck1 - R1881) - (eth_ck1 - eth)	0.0508552	0.2147	candidate
NPC1	-1.26633	(R1881_ck1 - R1881_cont) - (eth_ck1 - eth_cont)	0.0551114	0.20524	candidate
NPEPPS	-0.938534	(R1881_ck1 - R1881) - (eth_ck1 - eth)	0.0278442	0.2147	candidate
NPLOC4	1.81432	R1881_ck1 - R1881	0.0211168	0.103472	enriched candidate
NPLOC4	1.90727	R1881_ck1 - eth_ck1	0.0162992	0.248428	enriched candidate
NPLOC4	2.16382	R1881_ck1 - R1881_cont	0.00791604	0.0713817	enriched candidate
NPLOC4	2.4501	(R1881_ck1 - R1881) - (eth_ck1 - eth)	0.0264769	0.2147	enriched candidate
NPLOC4	2.69965	(R1881_ck1 - R1881_cont) - (eth_ck1 - eth_cont)	0.0162231	0.20524	enriched candidate
NSDHL	-1.58752	(R1881_ck1 - R1881_cont) - (eth_ck1 - eth_cont)	0.0226933	0.20524	candidate
NSDHL	-1.27221	(R1881_ck1 - R1881) - (eth_ck1 - eth)	0.0593104	0.2147	candidate
NSF	-0.760796	(R1881_ck1 - R1881) - (eth_ck1 - eth)	0.103018	0.240431	candidate
NUB1	0.619338	R1881_ck1 - R1881_cont	0.128599	0.201607	enriched candidate
NUB1	0.772448	R1881_ck1 - R1881	0.0636989	0.133921	enriched candidate
NUCB2|HEL	0.926294	R1881_ck1 - R1881_cont	0.0284101	0.0859294	enriched candidate
NUCB2|HEL	0.972895	R1881_ck1 - eth_ck1	0.022421	0.248428	enriched candidate
NUCB2|HEL	1.17389	(R1881_ck1 - R1881_cont) - (eth_ck1 - eth_cont)	0.0459429	0.20524	enriched candidate
NUCB2|HEL	1.20121	R1881_ck1 - R1881	0.00688001	0.103472	enriched candidate
NUCB2|HEL	1.46289	(R1881_ck1 - R1881) - (eth_ck1 - eth)	0.0163534	0.2147	enriched candidate
NUCKS1	2.7825	R1881_ck1 - R1881	0.0265631	0.106253	enriched candidate
NUCKS1	3.00817	(R1881_ck1 - R1881) - (eth_ck1 - eth)	0.0788246	0.223211	enriched candidate
NUCKS1	3.43288	(R1881_ck1 - R1881_cont) - (eth_ck1 - eth_cont)	0.048353	0.20524	enriched candidate
NUCKS1	3.60943	R1881_ck1 - R1881_cont	0.00627668	0.0713817	enriched candidate
NUDC	0.779202	R1881_ck1 - R1881	0.0921396	0.164914	enriched candidate
NUDC	1.09796	R1881_ck1 - R1881_cont	0.0233279	0.0798001	enriched candidate
NUMA1	-1.47204	(R1881_ck1 - R1881_cont) - (eth_ck1 - eth_cont)	0.0650455	0.209482	candidate
NUMA1	-1.32788	(R1881_ck1 - R1881) - (eth_ck1 - eth)	0.0923985	0.229418	candidate
NUP205	-0.82771	R1881_ck1 - eth_ck1	0.0517729	0.248428	candidate
NUP210	-1.70711	(R1881_ck1 - R1881_cont) - (eth_ck1 - eth_cont)	0.0457098	0.20524	candidate
NUP210	-1.39181	(R1881_ck1 - R1881) - (eth_ck1 - eth)	0.0953255	0.231049	candidate
NUP210	-1.19405	R1881_ck1 - eth_ck1	0.0477768	0.248428	candidate
NUP93	-1.08525	(R1881_ck1 - R1881) - (eth_ck1 - eth)	0.074264	0.222945	candidate
OCRL	1.04701	R1881_ck1 - R1881_cont	0.0282283	0.0859294	enriched candidate
OCRL	1.11006	R1881_ck1 - R1881	0.021247	0.103472	enriched candidate
OCRL	1.15087	(R1881_ck1 - R1881_cont) - (eth_ck1 - eth_cont)	0.077831	0.224179	enriched candidate
OCRL	1.25155	R1881_ck1 - eth_ck1	0.0111318	0.248428	enriched candidate
OCRL	1.40252	(R1881_ck1 - R1881) - (eth_ck1 - eth)	0.0361091	0.2147	enriched candidate
OPA1	-0.669979	(R1881_ck1 - R1881) - (eth_ck1 - eth)	0.0759335	0.223211	candidate
OXCT1	1.03973	(R1881_ck1 - R1881) - (eth_ck1 - eth)	0.0565146	0.2147	candidate
OXCT1	1.06263	R1881_ck1 - R1881_cont	0.00953561	0.0713817	candidate
OXCT1	1.26118	(R1881_ck1 - R1881_cont) - (eth_ck1 - eth_cont)	0.0244979	0.20524	candidate
PA2G4	0.908448	R1881_ck1 - eth_ck1	0.027933	0.248428	enriched candidate
PA2G4	1.12269	R1881_ck1 - R1881_cont	0.00903615	0.0713817	enriched candidate
PA2G4	1.40546	R1881_ck1 - R1881	0.00200412	0.103472	enriched candidate
PA2G4	1.48675	(R1881_ck1 - R1881_cont) - (eth_ck1 - eth_cont)	0.0132055	0.20524	enriched candidate
PA2G4	1.7245	(R1881_ck1 - R1881) - (eth_ck1 - eth)	0.00539406	0.2147	enriched candidate
PABPC1	-0.946652	(R1881_ck1 - R1881_cont) - (eth_ck1 - eth_cont)	0.108851	0.246259	candidate
PACS1	0.656674	(R1881_ck1 - R1881) - (eth_ck1 - eth)	0.100459	0.236937	enriched candidate
PACS1	0.694269	R1881_ck1 - R1881	0.0199089	0.103472	enriched candidate
PACS1	0.708363	(R1881_ck1 - R1881_cont) - (eth_ck1 - eth_cont)	0.078672	0.224179	enriched candidate
PACS1	0.723046	R1881_ck1 - R1881_cont	0.0161026	0.0743092	enriched candidate
PACS1	0.849286	R1881_ck1 - eth_ck1	0.00628498	0.248428	enriched candidate
PACSIN1	1.73385	R1881_ck1 - eth_ck1	0.0130742	0.248428	enriched candidate
PACSIN1	1.80715	R1881_ck1 - R1881_cont	0.0103216	0.0713817	enriched candidate
PACSIN1	1.93686	R1881_ck1 - R1881	0.00678276	0.103472	enriched candidate
PACSIN1	2.16602	(R1881_ck1 - R1881) - (eth_ck1 - eth)	0.0249339	0.2147	enriched candidate
PACSIN1	2.2262	(R1881_ck1 - R1881_cont) - (eth_ck1 - eth_cont)	0.0217899	0.20524	enriched candidate
PACSIN2	2.49808	R1881_ck1 - R1881	0.00635804	0.103472	enriched candidate
PACSIN2	2.5018	R1881_ck1 - R1881_cont	0.0062983	0.0713817	enriched candidate
PACSIN2	2.93524	R1881_ck1 - eth_ck1	0.00210031	0.248428	enriched candidate
PACSIN2	3.67546	(R1881_ck1 - R1881) - (eth_ck1 - eth)	0.00492113	0.2147	enriched candidate
PACSIN2	3.70393	(R1881_ck1 - R1881_cont) - (eth_ck1 - eth_cont)	0.00467584	0.20524	enriched candidate
PAK2	1.34713	R1881_ck1 - R1881_cont	0.0757722	0.14051	enriched candidate
PAK2	1.62047	R1881_ck1 - R1881	0.0369392	0.110894	enriched candidate
PAK4	0.885157	R1881_ck1 - R1881_cont	0.0283667	0.0859294	enriched candidate
PAK4	0.902922	(R1881_ck1 - R1881) - (eth_ck1 - eth)	0.0994821	0.23584	enriched candidate
PAK4	0.920362	R1881_ck1 - R1881	0.0235272	0.104553	enriched candidate
PALLD	1.39538	R1881_ck1 - R1881_cont	0.0577663	0.120097	candidate
PALLD	1.8624	R1881_ck1 - eth_ck1	0.0154575	0.248428	candidate
PALLD	1.92802	(R1881_ck1 - R1881) - (eth_ck1 - eth)	0.0630133	0.216677	candidate
PALLD	2.38257	(R1881_ck1 - R1881_cont) - (eth_ck1 - eth_cont)	0.0257596	0.20524	candidate
PANK4	-1.15447	(R1881_ck1 - R1881) - (eth_ck1 - eth)	0.0275862	0.2147	candidate
PANK4	-0.873779	(R1881_ck1 - R1881_cont) - (eth_ck1 - eth_cont)	0.0837102	0.226349	candidate
PARP1	1.25991	R1881_ck1 - R1881_cont	0.0187192	0.0762481	enriched candidate
PARP1	1.26663	R1881_ck1 - R1881	0.0182095	0.103472	enriched candidate
PATJ|INADL	-1.15414	(R1881_ck1 - R1881_cont) - (eth_ck1 - eth_cont)	0.0227757	0.20524	candidate
PBDC1	1.88834	R1881_ck1 - R1881	0.0286046	0.10712	enriched candidate
PBDC1	2.19024	R1881_ck1 - eth_ck1	0.0134119	0.248428	enriched candidate
PBDC1	2.68239	(R1881_ck1 - R1881) - (eth_ck1 - eth)	0.0280162	0.2147	enriched candidate
PBDC1	2.7859	R1881_ck1 - R1881_cont	0.00293633	0.0713817	enriched candidate
PBDC1	3.24497	(R1881_ck1 - R1881_cont) - (eth_ck1 - eth_cont)	0.0102899	0.20524	enriched candidate
PC	-2.91037	(R1881_ck1 - R1881) - (eth_ck1 - eth)	0.0451984	0.2147	candidate
PCBP1	1.17117	(R1881_ck1 - R1881) - (eth_ck1 - eth)	0.0825028	0.223211	enriched candidate
PCBP1	1.28808	R1881_ck1 - R1881	0.0115236	0.103472	enriched candidate
PCBP1	1.44768	R1881_ck1 - R1881_cont	0.00565901	0.0713817	enriched candidate
PCBP1	1.54527	(R1881_ck1 - R1881_cont) - (eth_ck1 - eth_cont)	0.027198	0.20524	enriched candidate
PCBP2	0.693214	R1881_ck1 - R1881_cont	0.0827529	0.148935	enriched candidate
PCBP2	0.821079	R1881_ck1 - R1881	0.0440681	0.116575	enriched candidate
PCBP2	1.00801	(R1881_ck1 - R1881_cont) - (eth_ck1 - eth_cont)	0.07531	0.223346	enriched candidate
PCCA	-2.56919	(R1881_ck1 - R1881) - (eth_ck1 - eth)	0.0599867	0.2147	candidate
PCNP	1.01158	R1881_ck1 - R1881_cont	0.149671	0.224894	enriched candidate
PCNP	1.15228	R1881_ck1 - R1881	0.104491	0.17955	enriched candidate
PCNP	1.62393	R1881_ck1 - eth_ck1	0.0283309	0.248428	enriched candidate
PCNP	2.01267	(R1881_ck1 - R1881) - (eth_ck1 - eth)	0.050141	0.2147	enriched candidate
PCNP	2.0411	(R1881_ck1 - R1881_cont) - (eth_ck1 - eth_cont)	0.0473958	0.20524	enriched candidate
PCYT1A	0.960231	R1881_ck1 - eth_ck1	0.0405612	0.248428	enriched candidate
PCYT1A	1.01538	R1881_ck1 - R1881	0.0317304	0.108809	enriched candidate
PCYT1A	1.30625	R1881_ck1 - R1881_cont	0.00837645	0.0713817	enriched candidate
PCYT1A	1.46636	(R1881_ck1 - R1881_cont) - (eth_ck1 - eth_cont)	0.0288115	0.20524	enriched candidate
PDAP1	2.22804	R1881_ck1 - R1881	0.0458291	0.118159	enriched candidate
PDAP1	2.48621	R1881_ck1 - R1881_cont	0.0283367	0.0859294	enriched candidate
PDCD4	0.618941	R1881_ck1 - R1881	0.125925	0.204046	enriched candidate
PDCD4	0.71344	R1881_ck1 - R1881_cont	0.0817363	0.147841	enriched candidate
PDCD4	1.17892	(R1881_ck1 - R1881_cont) - (eth_ck1 - eth_cont)	0.0458998	0.20524	enriched candidate
PDCD4	1.2163	(R1881_ck1 - R1881) - (eth_ck1 - eth)	0.0402949	0.2147	enriched candidate
PDCD5	1.53985	R1881_ck1 - R1881_cont	0.0896724	0.155425	enriched candidate
PDCD5	1.79775	R1881_ck1 - eth_ck1	0.0515869	0.248428	enriched candidate
PDCD5	1.9551	R1881_ck1 - R1881	0.0363903	0.110717	enriched candidate
PDCD5	2.26453	(R1881_ck1 - R1881_cont) - (eth_ck1 - eth_cont)	0.0788051	0.224179	enriched candidate
PDHX	-1.03681	(R1881_ck1 - R1881_cont) - (eth_ck1 - eth_cont)	0.0588227	0.20524	candidate
PDIA5	2.16769	R1881_ck1 - eth_ck1	0.00742905	0.248428	enriched candidate
PDIA5	2.18285	R1881_ck1 - R1881	0.00711437	0.103472	enriched candidate
PDIA5	2.3038	R1881_ck1 - R1881_cont	0.00503702	0.0713817	enriched candidate
PDIA5	2.63624	(R1881_ck1 - R1881_cont) - (eth_ck1 - eth_cont)	0.0175847	0.20524	enriched candidate
PDIA5	2.88832	(R1881_ck1 - R1881) - (eth_ck1 - eth)	0.0106174	0.2147	enriched candidate
PELO	0.764611	R1881_ck1 - R1881	0.049646	0.120506	enriched candidate
PELO	0.869412	R1881_ck1 - eth_ck1	0.0284668	0.248428	enriched candidate
PELO	1.00165	R1881_ck1 - R1881_cont	0.0138413	0.0743092	enriched candidate
PELO	1.05756	(R1881_ck1 - R1881) - (eth_ck1 - eth)	0.0541824	0.2147	enriched candidate
PELO	1.0826	(R1881_ck1 - R1881_cont) - (eth_ck1 - eth_cont)	0.0494125	0.20524	enriched candidate
PFKM	0.676427	R1881_ck1 - R1881	0.0492877	0.120472	enriched candidate
PFKM	0.71382	R1881_ck1 - R1881_cont	0.0394464	0.0996142	enriched candidate
PFKM	0.83594	(R1881_ck1 - R1881_cont) - (eth_ck1 - eth_cont)	0.0808564	0.226192	enriched candidate
PGRMC1	-1.06658	(R1881_ck1 - R1881_cont) - (eth_ck1 - eth_cont)	0.0986038	0.238847	candidate
PGRMC2	-0.831575	(R1881_ck1 - R1881) - (eth_ck1 - eth)	0.0512209	0.2147	candidate
PGRMC2	-0.721992	(R1881_ck1 - R1881_cont) - (eth_ck1 - eth_cont)	0.085308	0.2266	candidate
PHB	-1.61128	(R1881_ck1 - R1881_cont) - (eth_ck1 - eth_cont)	0.0487521	0.20524	candidate
PHB	-1.55143	(R1881_ck1 - R1881) - (eth_ck1 - eth)	0.0565475	0.2147	candidate
PHB	-1.55094	R1881_ck1 - eth_ck1	0.0108621	0.248428	candidate
PHB2	-2.37072	(R1881_ck1 - R1881_cont) - (eth_ck1 - eth_cont)	0.0318965	0.20524	candidate
PHB2	-1.95662	R1881_ck1 - eth_ck1	0.0147541	0.248428	candidate
PHB2	-1.87229	(R1881_ck1 - R1881) - (eth_ck1 - eth)	0.080644	0.223211	candidate
PHGDH	-0.824225	(R1881_ck1 - R1881_cont) - (eth_ck1 - eth_cont)	0.0608452	0.207649	candidate
PHGDH	-0.716114	(R1881_ck1 - R1881) - (eth_ck1 - eth)	0.0982048	0.235269	candidate
PHKB	-1.4908	(R1881_ck1 - R1881_cont) - (eth_ck1 - eth_cont)	0.0591685	0.20524	candidate
PHKB	-1.41387	(R1881_ck1 - R1881) - (eth_ck1 - eth)	0.0717484	0.22199	candidate
PHLDA3	0.69933	R1881_ck1 - R1881_cont	0.163443	0.240104	candidate
PICALM	1.36292	R1881_ck1 - eth_ck1	0.0172869	0.248428	enriched candidate
PICALM	1.3805	R1881_ck1 - R1881_cont	0.0161507	0.0743092	enriched candidate
PICALM	1.47601	(R1881_ck1 - R1881_cont) - (eth_ck1 - eth_cont)	0.0575797	0.20524	enriched candidate
PICALM	1.54978	R1881_ck1 - R1881	0.00835328	0.103472	enriched candidate
PICALM	1.93538	(R1881_ck1 - R1881) - (eth_ck1 - eth)	0.0169169	0.2147	enriched candidate
PIGW	-0.931258	(R1881_ck1 - R1881_cont) - (eth_ck1 - eth_cont)	0.0503152	0.20524	candidate
PIGW	-0.902004	(R1881_ck1 - R1881) - (eth_ck1 - eth)	0.0569736	0.2147	candidate
PIGW	-0.784632	R1881_ck1 - eth_ck1	0.0231045	0.248428	candidate
PIK3R1	0.645059	R1881_ck1 - R1881_cont	0.154225	0.229592	candidate
PIK3R1	1.17682	(R1881_ck1 - R1881) - (eth_ck1 - eth)	0.0724991	0.222322	candidate
PITRM1	0.615412	R1881_ck1 - R1881_cont	0.0398492	0.09998	candidate
PKM	0.585169	R1881_ck1 - R1881	0.0434635	0.116328	enriched candidate
PKM	0.863036	(R1881_ck1 - R1881) - (eth_ck1 - eth)	0.0363295	0.2147	enriched candidate
PKM	0.993239	R1881_ck1 - R1881_cont	0.00211337	0.0713817	enriched candidate
PKM	1.16213	(R1881_ck1 - R1881_cont) - (eth_ck1 - eth_cont)	0.00762676	0.20524	enriched candidate
PKN1	1.30534	R1881_ck1 - eth_ck1	0.0587178	0.249054	enriched candidate
PKN1	1.55865	R1881_ck1 - R1881	0.0277177	0.106253	enriched candidate
PKN1	1.75021	R1881_ck1 - R1881_cont	0.0154363	0.0743092	enriched candidate
PKN1	1.78831	(R1881_ck1 - R1881) - (eth_ck1 - eth)	0.0660398	0.216686	enriched candidate
PKN1	2.05825	(R1881_ck1 - R1881_cont) - (eth_ck1 - eth_cont)	0.0377882	0.20524	enriched candidate
PKN2	0.842753	R1881_ck1 - R1881	0.121272	0.199045	enriched candidate
PKN2	1.0248	R1881_ck1 - eth_ck1	0.064672	0.249372	enriched candidate
PKN2	1.24044	R1881_ck1 - R1881_cont	0.0293736	0.0873638	enriched candidate
PKN2	1.32954	(R1881_ck1 - R1881) - (eth_ck1 - eth)	0.0870877	0.224922	enriched candidate
PKN2	1.85827	(R1881_ck1 - R1881_cont) - (eth_ck1 - eth_cont)	0.0222689	0.20524	enriched candidate
PLCB3	1.31458	R1881_ck1 - eth_ck1	0.0518985	0.248428	enriched candidate
PLCB3	1.62787	(R1881_ck1 - R1881) - (eth_ck1 - eth)	0.0838704	0.223211	enriched candidate
PLCB3	1.63453	R1881_ck1 - R1881	0.0193983	0.103472	enriched candidate
PLCB3	2.36309	R1881_ck1 - R1881_cont	0.0019109	0.0713817	enriched candidate
PLCB3	2.86831	(R1881_ck1 - R1881_cont) - (eth_ck1 - eth_cont)	0.00555153	0.20524	enriched candidate
PLCB4	0.93621	R1881_ck1 - R1881_cont	0.0455064	0.106035	enriched candidate
PLCB4	0.964924	R1881_ck1 - R1881	0.0401075	0.113164	enriched candidate
PLIN3	0.667705	eth_ck1 - eth_cont	0.0018964	0.108222	candidate
PLXNB2	-1.10848	(R1881_ck1 - R1881) - (eth_ck1 - eth)	0.0465723	0.2147	candidate
PNKD	0.707042	R1881_ck1 - R1881_cont	0.121549	0.19385	candidate
PNKD	1.14306	R1881_ck1 - eth_ck1	0.0186047	0.248428	candidate
PNKD	1.41124	(R1881_ck1 - R1881_cont) - (eth_ck1 - eth_cont)	0.035649	0.20524	candidate
POLDIP2	0.795645	R1881_ck1 - R1881	0.0707008	0.140528	enriched candidate
POLDIP2	0.977796	R1881_ck1 - R1881_cont	0.0307093	0.0897704	enriched candidate
POLDIP2	1.02058	(R1881_ck1 - R1881) - (eth_ck1 - eth)	0.0977034	0.234456	enriched candidate
POLDIP2	1.14831	(R1881_ck1 - R1881_cont) - (eth_ck1 - eth_cont)	0.0657383	0.209482	enriched candidate
POLR1C	0.707401	(R1881_ck1 - R1881) - (eth_ck1 - eth)	0.0896107	0.226788	candidate
POR	-1.65689	(R1881_ck1 - R1881) - (eth_ck1 - eth)	0.0328036	0.2147	candidate
POR	-1.48596	(R1881_ck1 - R1881_cont) - (eth_ck1 - eth_cont)	0.0519176	0.20524	candidate
PPA1	2.00663	R1881_ck1 - R1881_cont	0.0225393	0.0783998	enriched candidate
PPA1	2.13328	R1881_ck1 - R1881	0.0164562	0.103472	enriched candidate
PPA1	2.16587	(R1881_ck1 - R1881) - (eth_ck1 - eth)	0.0705132	0.220373	enriched candidate
PPA1	2.32617	(R1881_ck1 - R1881_cont) - (eth_ck1 - eth_cont)	0.0541165	0.20524	enriched candidate
PPAT	0.804894	R1881_ck1 - R1881_cont	0.169357	0.246539	enriched candidate
PPAT	1.17537	R1881_ck1 - R1881	0.0528902	0.122451	enriched candidate
PPAT	1.65313	(R1881_ck1 - R1881) - (eth_ck1 - eth)	0.0540327	0.2147	enriched candidate
PPIB	2.48042	R1881_ck1 - R1881	0.0231916	0.104553	enriched candidate
PPIB	2.5927	R1881_ck1 - eth_ck1	0.0185414	0.248428	enriched candidate
PPIB	2.96927	R1881_ck1 - R1881_cont	0.00867576	0.0713817	enriched candidate
PPIB	3.10185	(R1881_ck1 - R1881) - (eth_ck1 - eth)	0.0407267	0.2147	enriched candidate
PPIB	3.48788	(R1881_ck1 - R1881_cont) - (eth_ck1 - eth_cont)	0.0238508	0.20524	enriched candidate
PPID	1.66334	R1881_ck1 - eth_ck1	0.0636502	0.249372	enriched candidate
PPID	2.30991	R1881_ck1 - R1881	0.0143484	0.103472	enriched candidate
PPID	2.49845	R1881_ck1 - R1881_cont	0.00916005	0.0713817	enriched candidate
PPID	2.58959	(R1881_ck1 - R1881) - (eth_ck1 - eth)	0.0437226	0.2147	enriched candidate
PPID	2.75977	(R1881_ck1 - R1881_cont) - (eth_ck1 - eth_cont)	0.0332089	0.20524	enriched candidate
PPIG	1.54338	R1881_ck1 - R1881	0.0613664	0.132893	enriched candidate
PPIG	1.59704	R1881_ck1 - eth_ck1	0.053889	0.248428	enriched candidate
PPIG	1.8746	(R1881_ck1 - R1881_cont) - (eth_ck1 - eth_cont)	0.102463	0.243025	enriched candidate
PPIG	1.99474	R1881_ck1 - R1881_cont	0.0199118	0.0762481	enriched candidate
PPIL4	0.972942	R1881_ck1 - R1881_cont	0.0954089	0.16293	enriched candidate
PPIL4	1.25834	R1881_ck1 - R1881	0.0365595	0.110717	enriched candidate
PPIL4	1.26365	R1881_ck1 - eth_ck1	0.0358895	0.248428	enriched candidate
PPIL4	1.45367	(R1881_ck1 - R1881_cont) - (eth_ck1 - eth_cont)	0.0797921	0.224374	enriched candidate
PPIL4	1.92977	(R1881_ck1 - R1881) - (eth_ck1 - eth)	0.0251852	0.2147	enriched candidate
PPM1A	0.868623	R1881_ck1 - eth_ck1	0.0127273	0.248428	enriched candidate
PPM1A	0.924262	R1881_ck1 - R1881	0.00887673	0.103472	enriched candidate
PPM1A	1.21484	(R1881_ck1 - R1881_cont) - (eth_ck1 - eth_cont)	0.0135409	0.20524	enriched candidate
PPM1A	1.31319	R1881_ck1 - R1881_cont	0.00072423	0.0713817	enriched candidate
PPM1A	1.4519	(R1881_ck1 - R1881) - (eth_ck1 - eth)	0.00456242	0.2147	enriched candidate
PPP1R12A	0.749642	R1881_ck1 - R1881	0.125072	0.203347	enriched candidate
PPP1R12A	0.833251	R1881_ck1 - R1881_cont	0.0913065	0.157474	enriched candidate
PPP1R12A	1.29424	(R1881_ck1 - R1881) - (eth_ck1 - eth)	0.0663711	0.216686	enriched candidate
PPP3R1|H7BYZ3	1.27966	R1881_ck1 - R1881_cont	0.0254558	0.083148	enriched candidate
PPP3R1|H7BYZ3	1.39325	R1881_ck1 - eth_ck1	0.0165498	0.248428	enriched candidate
PPP3R1|H7BYZ3	1.39636	R1881_ck1 - R1881	0.0163544	0.103472	enriched candidate
PPP3R1|H7BYZ3	1.66693	(R1881_ck1 - R1881_cont) - (eth_ck1 - eth_cont)	0.0371013	0.20524	enriched candidate
PPP3R1|H7BYZ3	1.93119	(R1881_ck1 - R1881) - (eth_ck1 - eth)	0.0183914	0.2147	enriched candidate
PPP6C	-1.48023	(R1881_ck1 - R1881) - (eth_ck1 - eth)	0.0312926	0.2147	candidate
PPP6C	-0.88715	R1881_ck1 - eth_ck1	0.0619121	0.249372	candidate
PQBP1	1.42102	R1881_ck1 - R1881_cont	0.0195761	0.0762481	enriched candidate
PQBP1	1.66745	R1881_ck1 - R1881	0.00798066	0.103472	enriched candidate
PQBP1	1.76701	R1881_ck1 - eth_ck1	0.00553932	0.248428	enriched candidate
PQBP1	2.18529	(R1881_ck1 - R1881_cont) - (eth_ck1 - eth_cont)	0.0124763	0.20524	enriched candidate
PQBP1	2.65348	(R1881_ck1 - R1881) - (eth_ck1 - eth)	0.00371027	0.2147	enriched candidate
PRDX2	-1.02547	(R1881_ck1 - R1881_cont) - (eth_ck1 - eth_cont)	0.0794776	0.224179	candidate
PRDX2	-0.838529	R1881_ck1 - eth_ck1	0.0462811	0.248428	candidate
PRDX2	0.853088	eth_ck1 - eth_cont	0.00118811	0.0810517	candidate
PREB	-0.791627	(R1881_ck1 - R1881_cont) - (eth_ck1 - eth_cont)	0.0634561	0.209482	candidate
PRELID1	1.32679	R1881_ck1 - R1881	0.0418729	0.114537	enriched candidate
PRELID1	1.45799	(R1881_ck1 - R1881) - (eth_ck1 - eth)	0.103576	0.240957	enriched candidate
PRELID1	1.511	R1881_ck1 - R1881_cont	0.0231416	0.0797282	enriched candidate
PRELID1	1.54505	(R1881_ck1 - R1881_cont) - (eth_ck1 - eth_cont)	0.0863072	0.226876	enriched candidate
PRKCD	0.617096	R1881_ck1 - R1881	0.0562309	0.126541	enriched candidate
PRKCD	0.652056	R1881_ck1 - R1881_cont	0.0451825	0.10562	enriched candidate
PRKCD	0.766034	(R1881_ck1 - R1881) - (eth_ck1 - eth)	0.0890104	0.226708	enriched candidate
PRKCD	0.907716	(R1881_ck1 - R1881_cont) - (eth_ck1 - eth_cont)	0.0481778	0.20524	enriched candidate
PRKD1	0.997855	R1881_ck1 - R1881	0.0417894	0.114525	enriched candidate
PRKD1	1.06956	(R1881_ck1 - R1881_cont) - (eth_ck1 - eth_cont)	0.111383	0.24925	enriched candidate
PRKD1	1.21349	R1881_ck1 - R1881_cont	0.0164941	0.0743092	enriched candidate
PRKD1	1.25329	(R1881_ck1 - R1881) - (eth_ck1 - eth)	0.0664316	0.216686	enriched candidate
PRKDC	-1.22014	(R1881_ck1 - R1881) - (eth_ck1 - eth)	0.0824618	0.223211	candidate
PRKDC	-1.14471	(R1881_ck1 - R1881_cont) - (eth_ck1 - eth_cont)	0.101087	0.241774	candidate
PRMT1	-1.33931	(R1881_ck1 - R1881) - (eth_ck1 - eth)	0.0923433	0.229418	candidate
PRMT1	-1.33157	(R1881_ck1 - R1881_cont) - (eth_ck1 - eth_cont)	0.0940541	0.235666	candidate
PRMT1	-1.03521	R1881_ck1 - eth_ck1	0.0683799	0.24985	candidate
PRMT5	-1.13366	(R1881_ck1 - R1881_cont) - (eth_ck1 - eth_cont)	0.0644337	0.209482	candidate
PRMT5	-0.820309	R1881_ck1 - eth_ck1	0.0591527	0.249372	candidate
PRPF19	0.600221	R1881_ck1 - R1881	0.0252299	0.106253	enriched candidate
PRPF19	0.608048	(R1881_ck1 - R1881_cont) - (eth_ck1 - eth_cont)	0.0941361	0.235666	enriched candidate
PRPF19	0.717834	(R1881_ck1 - R1881) - (eth_ck1 - eth)	0.0524288	0.2147	enriched candidate
PRPF31	0.651572	R1881_ck1 - R1881	0.0507182	0.120506	enriched candidate
PRPF40A	0.963436	R1881_ck1 - eth_ck1	0.0697193	0.24985	enriched candidate
PRPF40A	1.07539	R1881_ck1 - R1881	0.0458234	0.118159	enriched candidate
PRPF40A	1.25287	(R1881_ck1 - R1881) - (eth_ck1 - eth)	0.0924329	0.229418	enriched candidate
PRPF40A	1.72061	R1881_ck1 - R1881_cont	0.00353468	0.0713817	enriched candidate
PRPF40A	2.00345	(R1881_ck1 - R1881_cont) - (eth_ck1 - eth_cont)	0.0120079	0.20524	enriched candidate
PRPF4B	1.17982	R1881_ck1 - eth_ck1	0.0325604	0.248428	enriched candidate
PRPF4B	1.29848	(R1881_ck1 - R1881_cont) - (eth_ck1 - eth_cont)	0.0859632	0.2266	enriched candidate
PRPF4B	1.42266	R1881_ck1 - R1881	0.0126361	0.103472	enriched candidate
PRPF4B	1.51694	(R1881_ck1 - R1881) - (eth_ck1 - eth)	0.0488588	0.2147	enriched candidate
PRPF4B	1.92866	R1881_ck1 - R1881_cont	0.0017012	0.0713817	enriched candidate
PRPF8	-0.777916	R1881_ck1 - eth_ck1	0.0598818	0.249372	candidate
PRRC2C	0.923086	(R1881_ck1 - R1881) - (eth_ck1 - eth)	0.105679	0.243632	enriched candidate
PRRC2C	1.03023	R1881_ck1 - R1881	0.0163786	0.103472	enriched candidate
PRRC2C	1.21517	R1881_ck1 - R1881_cont	0.00624555	0.0713817	enriched candidate
PRRC2C	1.27007	(R1881_ck1 - R1881_cont) - (eth_ck1 - eth_cont)	0.0321983	0.20524	enriched candidate
PSIP1	1.41652	R1881_ck1 - R1881_cont	0.0230527	0.0796116	enriched candidate
PSIP1	1.44246	R1881_ck1 - R1881	0.0210584	0.103472	enriched candidate
PSIP1	1.61292	(R1881_ck1 - R1881_cont) - (eth_ck1 - eth_cont)	0.058975	0.20524	enriched candidate
PSIP1	1.66097	(R1881_ck1 - R1881) - (eth_ck1 - eth)	0.0526848	0.2147	enriched candidate
PSMA4	-1.2646	(R1881_ck1 - R1881_cont) - (eth_ck1 - eth_cont)	0.0499317	0.20524	candidate
PSMA4	-0.904332	R1881_ck1 - eth_ck1	0.0477263	0.248428	candidate
PSMB5	-1.7542	(R1881_ck1 - R1881_cont) - (eth_ck1 - eth_cont)	0.07153	0.216989	candidate
PSMB5	-1.60086	(R1881_ck1 - R1881) - (eth_ck1 - eth)	0.0968489	0.233567	candidate
PSMB5	-1.3772	R1881_ck1 - eth_ck1	0.0482238	0.248428	candidate
PSMB7	-2.02478	(R1881_ck1 - R1881) - (eth_ck1 - eth)	0.0229325	0.2147	candidate
PSMB7	-2.01916	(R1881_ck1 - R1881_cont) - (eth_ck1 - eth_cont)	0.0232491	0.20524	candidate
PSMB7	-1.23455	R1881_ck1 - eth_ck1	0.0448186	0.248428	candidate
PSMC1	-2.01984	(R1881_ck1 - R1881_cont) - (eth_ck1 - eth_cont)	0.0126038	0.20524	candidate
PSMC1	-1.79998	(R1881_ck1 - R1881) - (eth_ck1 - eth)	0.0231365	0.2147	candidate
PSMC1	-1.1471	R1881_ck1 - eth_ck1	0.0374524	0.248428	candidate
PSMC2	-1.35613	(R1881_ck1 - R1881) - (eth_ck1 - eth)	0.0607516	0.214933	candidate
PSMC3	-1.35639	(R1881_ck1 - R1881_cont) - (eth_ck1 - eth_cont)	0.028175	0.20524	candidate
PSMC3	-1.2596	(R1881_ck1 - R1881) - (eth_ck1 - eth)	0.039279	0.2147	candidate
PSMC4	-1.47618	(R1881_ck1 - R1881) - (eth_ck1 - eth)	0.0379156	0.2147	candidate
PSMC4	-1.18719	(R1881_ck1 - R1881_cont) - (eth_ck1 - eth_cont)	0.0864013	0.226876	candidate
PSMC5	-2.11868	(R1881_ck1 - R1881) - (eth_ck1 - eth)	0.0213361	0.2147	candidate
PSMC5	-2.01216	(R1881_ck1 - R1881_cont) - (eth_ck1 - eth_cont)	0.0274338	0.20524	candidate
PSMC5	-1.21446	R1881_ck1 - eth_ck1	0.0541424	0.248428	candidate
PSMC6	-1.45578	(R1881_ck1 - R1881) - (eth_ck1 - eth)	0.0438556	0.2147	candidate
PSMC6	-1.3014	(R1881_ck1 - R1881_cont) - (eth_ck1 - eth_cont)	0.067638	0.21135	candidate
PSMC6	-1.0314	R1881_ck1 - eth_ck1	0.0435021	0.248428	candidate
PSMD1	-1.43376	(R1881_ck1 - R1881_cont) - (eth_ck1 - eth_cont)	0.0880695	0.228289	candidate
PSMD11	-1.09213	(R1881_ck1 - R1881_cont) - (eth_ck1 - eth_cont)	0.0476479	0.20524	candidate
PSMD11	-1.00172	(R1881_ck1 - R1881) - (eth_ck1 - eth)	0.0663241	0.216686	candidate
PSMD12	-1.03281	(R1881_ck1 - R1881) - (eth_ck1 - eth)	0.0827476	0.223211	candidate
PSMD12	-0.996014	(R1881_ck1 - R1881_cont) - (eth_ck1 - eth_cont)	0.0930881	0.234258	candidate
PSMD13	-1.49991	(R1881_ck1 - R1881_cont) - (eth_ck1 - eth_cont)	0.0260681	0.20524	candidate
PSMD13	-1.44597	(R1881_ck1 - R1881) - (eth_ck1 - eth)	0.0309449	0.2147	candidate
PSMD2	-1.93152	(R1881_ck1 - R1881_cont) - (eth_ck1 - eth_cont)	0.032565	0.20524	candidate
PSMD2	-1.91255	(R1881_ck1 - R1881) - (eth_ck1 - eth)	0.0340405	0.2147	candidate
PSMD2	-1.22051	R1881_ck1 - eth_ck1	0.0523209	0.248428	candidate
PSMD4	0.674708	R1881_ck1 - R1881	0.0570899	0.127878	enriched candidate
PSMD4	0.708044	R1881_ck1 - R1881_cont	0.0472281	0.107762	enriched candidate
PSMD4	0.78242	R1881_ck1 - eth_ck1	0.0306799	0.248428	enriched candidate
PSMD4	0.978951	(R1881_ck1 - R1881_cont) - (eth_ck1 - eth_cont)	0.0516921	0.20524	enriched candidate
PSMD4	0.997626	(R1881_ck1 - R1881) - (eth_ck1 - eth)	0.0479404	0.2147	enriched candidate
PSMD6	-0.686689	(R1881_ck1 - R1881_cont) - (eth_ck1 - eth_cont)	0.108901	0.246259	candidate
PSMD8	0.651004	R1881_ck1 - R1881	0.0482504	0.119348	enriched candidate
PSMD8	0.658621	R1881_ck1 - eth_ck1	0.0460262	0.248428	enriched candidate
PSMD8	0.812607	(R1881_ck1 - R1881) - (eth_ck1 - eth)	0.0767694	0.223211	enriched candidate
PSME3	1.11534	R1881_ck1 - eth_ck1	0.0363228	0.248428	enriched candidate
PSME3	1.30902	R1881_ck1 - R1881_cont	0.0167491	0.0743092	enriched candidate
PSME3	1.38316	R1881_ck1 - R1881	0.0123913	0.103472	enriched candidate
PSME3	1.51559	(R1881_ck1 - R1881_cont) - (eth_ck1 - eth_cont)	0.0430854	0.20524	enriched candidate
PSME3	1.70277	(R1881_ck1 - R1881) - (eth_ck1 - eth)	0.0255552	0.2147	enriched candidate
PTBP1	0.696699	R1881_ck1 - R1881_cont	0.0425042	0.10306	enriched candidate
PTBP1	0.830201	R1881_ck1 - R1881	0.0187438	0.103472	enriched candidate
PTBP1	0.883235	(R1881_ck1 - R1881) - (eth_ck1 - eth)	0.065171	0.216686	enriched candidate
PTGFRN	-1.78928	(R1881_ck1 - R1881_cont) - (eth_ck1 - eth_cont)	0.0341898	0.20524	candidate
PTGFRN	-1.7452	(R1881_ck1 - R1881) - (eth_ck1 - eth)	0.0381461	0.2147	candidate
PTK7	-0.820867	(R1881_ck1 - R1881) - (eth_ck1 - eth)	0.0770859	0.223211	candidate
PTPN11	0.727392	(R1881_ck1 - R1881_cont) - (eth_ck1 - eth_cont)	0.041757	0.20524	candidate
PTPN23	-0.808184	(R1881_ck1 - R1881) - (eth_ck1 - eth)	0.0451147	0.2147	candidate
PTPN6	0.796695	(R1881_ck1 - R1881) - (eth_ck1 - eth)	0.111235	0.249505	candidate
PTPRF	-1.21748	(R1881_ck1 - R1881) - (eth_ck1 - eth)	0.0377899	0.2147	candidate
PTPRF	-1.09539	(R1881_ck1 - R1881_cont) - (eth_ck1 - eth_cont)	0.058026	0.20524	candidate
PTPRF	-0.940013	R1881_ck1 - eth_ck1	0.0252714	0.248428	candidate
PURA	-1.45284	(R1881_ck1 - R1881_cont) - (eth_ck1 - eth_cont)	0.0431217	0.20524	candidate
PURA	-0.888551	R1881_ck1 - eth_ck1	0.0749036	0.24985	candidate
QARS	-1.38365	(R1881_ck1 - R1881) - (eth_ck1 - eth)	0.0838173	0.223211	candidate
RAB11B	-1.26719	(R1881_ck1 - R1881_cont) - (eth_ck1 - eth_cont)	0.0115806	0.20524	candidate
RAB11B	-1.001	(R1881_ck1 - R1881) - (eth_ck1 - eth)	0.0377217	0.2147	candidate
RAB11FIP5	1.74635	R1881_ck1 - eth_ck1	0.00892925	0.248428	enriched candidate
RAB11FIP5	1.92046	R1881_ck1 - R1881	0.00490833	0.103472	enriched candidate
RAB11FIP5	1.99272	(R1881_ck1 - R1881) - (eth_ck1 - eth)	0.0280466	0.2147	enriched candidate
RAB11FIP5	2.06042	R1881_ck1 - R1881_cont	0.0030354	0.0713817	enriched candidate
RAB11FIP5	2.39236	(R1881_ck1 - R1881_cont) - (eth_ck1 - eth_cont)	0.0107706	0.20524	enriched candidate
RAB12	0.839205	R1881_ck1 - R1881_cont	0.0605201	0.121649	enriched candidate
RAB12	0.925701	R1881_ck1 - R1881	0.0409518	0.11352	enriched candidate
RAB14	-0.788199	(R1881_ck1 - R1881) - (eth_ck1 - eth)	0.0284117	0.2147	candidate
RAB14	-0.727693	(R1881_ck1 - R1881_cont) - (eth_ck1 - eth_cont)	0.0405766	0.20524	candidate
RAB18	-1.53383	(R1881_ck1 - R1881) - (eth_ck1 - eth)	0.0248611	0.2147	candidate
RAB18	-1.38178	(R1881_ck1 - R1881_cont) - (eth_ck1 - eth_cont)	0.0399763	0.20524	candidate
RAB1A	-1.19314	(R1881_ck1 - R1881) - (eth_ck1 - eth)	0.0175157	0.2147	candidate
RAB1A	-1.13421	(R1881_ck1 - R1881_cont) - (eth_ck1 - eth_cont)	0.0226795	0.20524	candidate
RAB1B	-1.40875	(R1881_ck1 - R1881_cont) - (eth_ck1 - eth_cont)	0.0343458	0.20524	candidate
RAB1B	-1.39765	(R1881_ck1 - R1881) - (eth_ck1 - eth)	0.0355702	0.2147	candidate
RAB25	-0.790781	(R1881_ck1 - R1881) - (eth_ck1 - eth)	0.0447713	0.2147	candidate
RAB25	-0.708394	(R1881_ck1 - R1881_cont) - (eth_ck1 - eth_cont)	0.0683488	0.211883	candidate
RAB2A	-0.872004	(R1881_ck1 - R1881_cont) - (eth_ck1 - eth_cont)	0.0573564	0.20524	candidate
RAB2A	-0.789162	(R1881_ck1 - R1881) - (eth_ck1 - eth)	0.0818998	0.223211	candidate
RAB35	0.835054	R1881_ck1 - R1881	0.0521934	0.121776	enriched candidate
RAB3B	-1.37105	(R1881_ck1 - R1881) - (eth_ck1 - eth)	0.0432743	0.2147	candidate
RAB3B	-1.16481	(R1881_ck1 - R1881_cont) - (eth_ck1 - eth_cont)	0.0798568	0.224374	candidate
RAB3D	-1.41812	(R1881_ck1 - R1881) - (eth_ck1 - eth)	0.0237638	0.2147	candidate
RAB3D	-1.30277	(R1881_ck1 - R1881_cont) - (eth_ck1 - eth_cont)	0.0352731	0.20524	candidate
RAB3GAP2	-1.4257	(R1881_ck1 - R1881) - (eth_ck1 - eth)	0.0336085	0.2147	candidate
RAB3GAP2	-1.23161	(R1881_ck1 - R1881_cont) - (eth_ck1 - eth_cont)	0.0611721	0.207784	candidate
RAB6A	-0.884283	(R1881_ck1 - R1881) - (eth_ck1 - eth)	0.0474874	0.2147	candidate
RAB6A	-0.780484	(R1881_ck1 - R1881_cont) - (eth_ck1 - eth_cont)	0.0757412	0.223346	candidate
RAB7A	-1.11466	(R1881_ck1 - R1881_cont) - (eth_ck1 - eth_cont)	0.00405826	0.20524	candidate
RAB7A	-0.904131	(R1881_ck1 - R1881) - (eth_ck1 - eth)	0.0145987	0.2147	candidate
RAB8A	0.829126	R1881_ck1 - R1881_cont	0.123862	0.196092	enriched candidate
RAB8A	0.928892	R1881_ck1 - R1881	0.0880214	0.159887	enriched candidate
RABAC1	-1.13706	(R1881_ck1 - R1881) - (eth_ck1 - eth)	0.0256982	0.2147	candidate
RABAC1	-1.02267	(R1881_ck1 - R1881_cont) - (eth_ck1 - eth_cont)	0.0414433	0.20524	candidate
RABAC1	-0.628055	R1881_ck1 - eth_ck1	0.0714309	0.24985	candidate
RABGAP1	-1.10699	(R1881_ck1 - R1881) - (eth_ck1 - eth)	0.0668668	0.216686	candidate
RABL6	0.627848	R1881_ck1 - R1881_cont	0.0560081	0.118485	candidate
RABL6	0.79048	(R1881_ck1 - R1881_cont) - (eth_ck1 - eth_cont)	0.0847132	0.226349	candidate
RACK1	0.623481	eth_ck1 - eth_cont	0.00132949	0.0859234	candidate
RAD23B	0.827075	R1881_ck1 - R1881	0.0372415	0.111019	enriched candidate
RAD23B	1.03204	(R1881_ck1 - R1881) - (eth_ck1 - eth)	0.0616478	0.216515	enriched candidate
RAD23B	1.10212	R1881_ck1 - R1881_cont	0.00841628	0.0713817	enriched candidate
RAD50	-1.21904	(R1881_ck1 - R1881_cont) - (eth_ck1 - eth_cont)	0.0811743	0.226192	candidate
RALA	1.02806	R1881_ck1 - R1881_cont	0.0513914	0.113186	enriched candidate
RALA	1.03094	R1881_ck1 - R1881	0.0508244	0.120506	enriched candidate
RALA	1.24647	(R1881_ck1 - R1881_cont) - (eth_ck1 - eth_cont)	0.08913	0.228898	enriched candidate
RAN	0.833576	R1881_ck1 - R1881_cont	0.0816541	0.147841	enriched candidate
RAN	0.889512	R1881_ck1 - R1881	0.0650909	0.134938	enriched candidate
RANBP1	-0.806167	(R1881_ck1 - R1881) - (eth_ck1 - eth)	0.0603498	0.2147	enriched candidate
RANBP1	-0.786594	(R1881_ck1 - R1881_cont) - (eth_ck1 - eth_cont)	0.0660643	0.209482	enriched candidate
RANBP1	0.862776	eth_ck1 - eth	0.000261365	0.135862	enriched candidate
RANBP3	0.869053	R1881_ck1 - R1881	0.0857235	0.157622	enriched candidate
RANBP3	0.945439	R1881_ck1 - eth_ck1	0.0640051	0.249372	enriched candidate
RANBP3	1.60537	R1881_ck1 - R1881_cont	0.00424377	0.0713817	enriched candidate
RANBP3	1.60692	(R1881_ck1 - R1881_cont) - (eth_ck1 - eth_cont)	0.0299616	0.20524	enriched candidate
RARS	-1.35546	(R1881_ck1 - R1881) - (eth_ck1 - eth)	0.0819791	0.223211	candidate
RARS	-1.26762	(R1881_ck1 - R1881_cont) - (eth_ck1 - eth_cont)	0.10153	0.242433	candidate
RBM12	1.00674	R1881_ck1 - R1881	0.0717086	0.141946	enriched candidate
RBM12	1.39655	(R1881_ck1 - R1881_cont) - (eth_ck1 - eth_cont)	0.0766717	0.224179	enriched candidate
RBM12	1.55114	R1881_ck1 - R1881_cont	0.009592	0.0713817	enriched candidate
RBM26	0.967795	R1881_ck1 - R1881	0.0929194	0.165369	enriched candidate
RBM26	1.1499	R1881_ck1 - eth_ck1	0.0502911	0.248428	enriched candidate
RBM26	1.2161	R1881_ck1 - R1881_cont	0.0399367	0.09998	enriched candidate
RBM26	1.55831	(R1881_ck1 - R1881_cont) - (eth_ck1 - eth_cont)	0.0593107	0.20524	enriched candidate
RBM27|U3KPZ7	0.738551	R1881_ck1 - eth_ck1	0.066902	0.24985	enriched candidate
RBM27|U3KPZ7	1.02111	(R1881_ck1 - R1881_cont) - (eth_ck1 - eth_cont)	0.0725005	0.219183	enriched candidate
RBM27|U3KPZ7	1.05037	R1881_ck1 - R1881_cont	0.0135697	0.0743092	enriched candidate
RBM27|U3KPZ7	1.06176	R1881_ck1 - R1881	0.0127779	0.103472	enriched candidate
RBM27|U3KPZ7	1.09555	(R1881_ck1 - R1881) - (eth_ck1 - eth)	0.056013	0.2147	enriched candidate
RBM39	0.82343	R1881_ck1 - R1881_cont	0.136071	0.211081	candidate
RCC2	1.72218	R1881_ck1 - eth_ck1	0.0196144	0.248428	enriched candidate
RCC2	1.99044	R1881_ck1 - R1881	0.00876854	0.103472	enriched candidate
RCC2	2.27073	R1881_ck1 - R1881_cont	0.00375628	0.0713817	enriched candidate
RCC2	2.5554	(R1881_ck1 - R1881) - (eth_ck1 - eth)	0.0152308	0.2147	enriched candidate
RCC2	2.70122	(R1881_ck1 - R1881_cont) - (eth_ck1 - eth_cont)	0.0111748	0.20524	enriched candidate
RCN2	-1.24581	(R1881_ck1 - R1881_cont) - (eth_ck1 - eth_cont)	0.081649	0.226334	candidate
RDH11	-0.961063	(R1881_ck1 - R1881) - (eth_ck1 - eth)	0.0641301	0.216677	candidate
RDH11	-0.841533	(R1881_ck1 - R1881_cont) - (eth_ck1 - eth_cont)	0.100173	0.240782	candidate
RDX	1.81468	R1881_ck1 - eth_ck1	0.0215938	0.248428	enriched candidate
RDX	2.18203	R1881_ck1 - R1881	0.00773678	0.103472	enriched candidate
RDX	2.27211	R1881_ck1 - R1881_cont	0.00600288	0.0713817	enriched candidate
RDX	2.43456	(R1881_ck1 - R1881) - (eth_ck1 - eth)	0.0278941	0.2147	enriched candidate
RDX	2.77626	(R1881_ck1 - R1881_cont) - (eth_ck1 - eth_cont)	0.014299	0.20524	enriched candidate
RELA	-1.13411	(R1881_ck1 - R1881) - (eth_ck1 - eth)	0.0341699	0.2147	candidate
RELA	-0.97776	(R1881_ck1 - R1881_cont) - (eth_ck1 - eth_cont)	0.062481	0.209482	candidate
RELA	-0.677447	R1881_ck1 - eth_ck1	0.067296	0.24985	candidate
REPS1	1.2814	R1881_ck1 - R1881	0.0152651	0.103472	enriched candidate
REPS1	1.40425	R1881_ck1 - R1881_cont	0.00906711	0.0713817	enriched candidate
REPS1	1.53013	(R1881_ck1 - R1881_cont) - (eth_ck1 - eth_cont)	0.0350224	0.20524	enriched candidate
REPS1	1.57903	(R1881_ck1 - R1881) - (eth_ck1 - eth)	0.0303858	0.2147	enriched candidate
RER1	-0.751177	(R1881_ck1 - R1881) - (eth_ck1 - eth)	0.074274	0.222945	candidate
RHOT1	-0.849891	(R1881_ck1 - R1881_cont) - (eth_ck1 - eth_cont)	0.0448873	0.20524	candidate
RHOT1	-0.791047	(R1881_ck1 - R1881) - (eth_ck1 - eth)	0.0595362	0.2147	candidate
RHOT1	-0.685919	R1881_ck1 - eth_ck1	0.0248391	0.248428	candidate
RHOT2	-0.712197	(R1881_ck1 - R1881_cont) - (eth_ck1 - eth_cont)	0.0477565	0.20524	candidate
RHOT2	-0.623112	(R1881_ck1 - R1881) - (eth_ck1 - eth)	0.0784195	0.223211	candidate
RIOK1	0.61915	R1881_ck1 - eth_ck1	0.0560503	0.248428	enriched candidate
RIOK1	0.734197	R1881_ck1 - R1881_cont	0.0270325	0.0846668	enriched candidate
RIOK1	1.07931	R1881_ck1 - R1881	0.00276521	0.103472	enriched candidate
RIOK1	1.18672	(R1881_ck1 - R1881) - (eth_ck1 - eth)	0.0136152	0.2147	enriched candidate
RMDN1	0.982884	R1881_ck1 - R1881	0.070179	0.139682	enriched candidate
RNF113A	0.966213	(R1881_ck1 - R1881_cont) - (eth_ck1 - eth_cont)	0.107857	0.246259	candidate
RNF113A	1.0386	R1881_ck1 - R1881_cont	0.020628	0.0763395	candidate
RNF213	-1.46134	(R1881_ck1 - R1881) - (eth_ck1 - eth)	0.0353664	0.2147	candidate
RNF213	-1.32644	(R1881_ck1 - R1881_cont) - (eth_ck1 - eth_cont)	0.0529127	0.20524	candidate
RNF213	-0.892174	R1881_ck1 - eth_ck1	0.0639447	0.249372	candidate
RPA1	0.748037	R1881_ck1 - eth_ck1	0.0637765	0.249372	enriched candidate
RPA1	1.38365	(R1881_ck1 - R1881) - (eth_ck1 - eth)	0.0197611	0.2147	enriched candidate
RPA1	1.3981	R1881_ck1 - R1881	0.00214042	0.103472	enriched candidate
RPA1	1.4536	R1881_ck1 - R1881_cont	0.00159815	0.0713817	enriched candidate
RPA1	1.62477	(R1881_ck1 - R1881_cont) - (eth_ck1 - eth_cont)	0.00803512	0.20524	enriched candidate
RPL17	-1.9661	(R1881_ck1 - R1881_cont) - (eth_ck1 - eth_cont)	0.0965364	0.23608	candidate
RPL22L1	1.27453	R1881_ck1 - eth_ck1	0.0176458	0.248428	enriched candidate
RPL22L1	1.31007	R1881_ck1 - R1881	0.0152415	0.103472	enriched candidate
RPL22L1	1.466	R1881_ck1 - R1881_cont	0.00797699	0.0713817	enriched candidate
RPL22L1	1.66822	(R1881_ck1 - R1881_cont) - (eth_ck1 - eth_cont)	0.0260114	0.20524	enriched candidate
RPL22L1	1.74679	(R1881_ck1 - R1881) - (eth_ck1 - eth)	0.0207392	0.2147	enriched candidate
RPL35A	-1.74168	(R1881_ck1 - R1881_cont) - (eth_ck1 - eth_cont)	0.112228	0.249452	candidate
RPL4	0.786319	R1881_ck1 - R1881	0.0917128	0.164447	enriched candidate
RPL4	0.850362	eth_ck1 - eth_cont	0.00433533	0.172621	candidate
RPL7	-1.02619	R1881_ck1 - eth_ck1	0.0646013	0.249372	candidate
RPLP2	-1.87667	(R1881_ck1 - R1881_cont) - (eth_ck1 - eth_cont)	0.0542608	0.20524	candidate
RPLP2	-1.74217	(R1881_ck1 - R1881) - (eth_ck1 - eth)	0.0714291	0.22199	candidate
RPLP2	-1.2307	R1881_ck1 - eth_ck1	0.0716741	0.24985	candidate
RPN1	-1.25701	(R1881_ck1 - R1881) - (eth_ck1 - eth)	0.0189908	0.2147	candidate
RPN1	-1.18408	(R1881_ck1 - R1881_cont) - (eth_ck1 - eth_cont)	0.0255792	0.20524	candidate
RPN1	-0.668564	R1881_ck1 - eth_ck1	0.0658065	0.24985	candidate
RPN2	-1.32826	(R1881_ck1 - R1881_cont) - (eth_ck1 - eth_cont)	0.0106015	0.20524	candidate
RPN2	-1.25282	(R1881_ck1 - R1881) - (eth_ck1 - eth)	0.0147318	0.2147	candidate
RPN2	-0.753546	R1881_ck1 - eth_ck1	0.0329095	0.248428	candidate
RPS11	-1.27368	R1881_ck1 - eth_ck1	0.0783071	0.24985	candidate
RPS12	0.628815	R1881_ck1 - R1881	0.0790222	0.150001	enriched candidate
RPS13	-1.94669	(R1881_ck1 - R1881_cont) - (eth_ck1 - eth_cont)	0.0325836	0.20524	candidate
RPS13	-1.09931	R1881_ck1 - eth_ck1	0.0789092	0.24985	candidate
RPS19	-2.06592	(R1881_ck1 - R1881) - (eth_ck1 - eth)	0.0465061	0.2147	candidate
RPS19	-1.95544	(R1881_ck1 - R1881_cont) - (eth_ck1 - eth_cont)	0.0577326	0.20524	candidate
RPS19	-1.60901	R1881_ck1 - eth_ck1	0.0306068	0.248428	candidate
RPS20	-0.601436	(R1881_ck1 - R1881_cont) - (eth_ck1 - eth_cont)	0.0771607	0.224179	candidate
RPS25	-1.62346	(R1881_ck1 - R1881_cont) - (eth_ck1 - eth_cont)	0.0350298	0.20524	candidate
RPS25	-1.37535	R1881_ck1 - eth_ck1	0.0143389	0.248428	candidate
RPS3A	-2.02758	(R1881_ck1 - R1881_cont) - (eth_ck1 - eth_cont)	0.0533667	0.20524	candidate
RPS3A	-1.70003	R1881_ck1 - eth_ck1	0.0254488	0.248428	candidate
RPS4X|RPS4Y2	-1.86432	(R1881_ck1 - R1881_cont) - (eth_ck1 - eth_cont)	0.032361	0.20524	candidate
RPS4X|RPS4Y2	-1.4237	(R1881_ck1 - R1881) - (eth_ck1 - eth)	0.0909829	0.228563	candidate
RPS4X|RPS4Y2	-1.0591	R1881_ck1 - eth_ck1	0.0769226	0.24985	candidate
RPS5	-1.62905	(R1881_ck1 - R1881_cont) - (eth_ck1 - eth_cont)	0.0873228	0.228289	candidate
RPS6KA5	0.77794	(R1881_ck1 - R1881_cont) - (eth_ck1 - eth_cont)	0.0661255	0.209482	candidate
RPS7	0.752216	(R1881_ck1 - R1881_cont) - (eth_ck1 - eth_cont)	0.0814179	0.226192	enriched candidate
RPS7	0.87528	R1881_ck1 - R1881_cont	0.00806787	0.0713817	enriched candidate
RPS7	1.05259	(R1881_ck1 - R1881) - (eth_ck1 - eth)	0.0199776	0.2147	enriched candidate
RPS7	1.0849	R1881_ck1 - R1881	0.00187632	0.103472	enriched candidate
RPS8	-0.85575	R1881_ck1 - eth_ck1	0.0537638	0.248428	candidate
RRBP1	0.654593	(R1881_ck1 - R1881) - (eth_ck1 - eth)	0.0521364	0.2147	candidate
RRM1	0.632541	R1881_ck1 - R1881	0.0782188	0.149971	enriched candidate
RRM1	0.643308	R1881_ck1 - R1881_cont	0.0738085	0.138633	enriched candidate
RRP12	0.662103	R1881_ck1 - R1881	0.0227998	0.104403	enriched candidate
RRP12	0.772132	(R1881_ck1 - R1881) - (eth_ck1 - eth)	0.0533539	0.2147	enriched candidate
RTF1	1.78349	R1881_ck1 - eth_ck1	0.0638899	0.249372	enriched candidate
RTF1	2.2302	R1881_ck1 - R1881	0.0247754	0.106253	enriched candidate
RTF1	2.2584	R1881_ck1 - R1881_cont	0.0233009	0.0798001	enriched candidate
RTF1	2.73002	(R1881_ck1 - R1881_cont) - (eth_ck1 - eth_cont)	0.0470677	0.20524	enriched candidate
RTKN	1.11104	R1881_ck1 - R1881_cont	0.033264	0.0923784	enriched candidate
RTKN	1.1371	R1881_ck1 - R1881	0.0299293	0.108269	enriched candidate
RTKN	1.33554	(R1881_ck1 - R1881) - (eth_ck1 - eth)	0.0643892	0.216677	enriched candidate
RTN3	-0.851818	(R1881_ck1 - R1881) - (eth_ck1 - eth)	0.016702	0.2147	candidate
RTN3	-0.837083	(R1881_ck1 - R1881_cont) - (eth_ck1 - eth_cont)	0.0183053	0.20524	candidate
SAAL1	-0.777772	(R1881_ck1 - R1881) - (eth_ck1 - eth)	0.103378	0.240883	candidate
SACM1L	-0.793	(R1881_ck1 - R1881) - (eth_ck1 - eth)	0.0809886	0.223211	candidate
SAP30BP	1.29211	R1881_ck1 - R1881	0.0530691	0.122669	enriched candidate
SAP30BP	1.51855	(R1881_ck1 - R1881_cont) - (eth_ck1 - eth_cont)	0.100861	0.241632	enriched candidate
SAP30BP	1.61327	(R1881_ck1 - R1881) - (eth_ck1 - eth)	0.0831672	0.223211	enriched candidate
SAP30BP	1.64662	R1881_ck1 - R1881_cont	0.0175841	0.0750624	enriched candidate
SART3	-1.48013	(R1881_ck1 - R1881_cont) - (eth_ck1 - eth_cont)	0.0482851	0.20524	candidate
SART3	-1.20099	(R1881_ck1 - R1881) - (eth_ck1 - eth)	0.100881	0.237358	candidate
SART3	-1.00856	R1881_ck1 - eth_ck1	0.055855	0.248428	candidate
SBDS	2.03783	R1881_ck1 - eth_ck1	0.0400872	0.248428	enriched candidate
SBDS	2.22413	R1881_ck1 - R1881	0.027045	0.106253	enriched candidate
SBDS	2.643	(R1881_ck1 - R1881) - (eth_ck1 - eth)	0.0568475	0.2147	enriched candidate
SBDS	2.94955	R1881_ck1 - R1881_cont	0.00558109	0.0713817	enriched candidate
SBDS	3.01229	(R1881_ck1 - R1881_cont) - (eth_ck1 - eth_cont)	0.0330254	0.20524	enriched candidate
SBNO1	0.589101	R1881_ck1 - R1881_cont	0.154475	0.229728	candidate
SBNO1	0.763936	R1881_ck1 - eth_ck1	0.0713441	0.24985	candidate
SBNO1	1.38139	(R1881_ck1 - R1881_cont) - (eth_ck1 - eth_cont)	0.0258048	0.20524	candidate
SCAMP3	-0.972613	(R1881_ck1 - R1881) - (eth_ck1 - eth)	0.0510168	0.2147	candidate
[truncated: 554 more rows]

## Sheet: Pathway analysis
GO_Cellular_Component_2018 Analysis
Term	Percentage Overlap	Overlap	P-value	Adjusted P-value	Old P-value	Old Adjusted P-value	Odds Ratio	Combined Score	Genes
COPI vesicle coat (GO:0030126)	46.6667	7/15	1.5052e-06	2.582e-05	0	0	10.57	141.708	COPB1;COPG2;COPG1;ARFGAP3;COPZ1;ARCN1;SCYL1
cell cortex region (GO:0099738)	45.4545	5/11	6.13319e-05	0.000667172	0	0	10.2955	99.858	ACTR1A;NUMA1;EPB41;DCTN1;ENO1
COPI-coated vesicle membrane (GO:0030663)	43.75	7/16	2.57384e-06	4.2516e-05	0	0	9.9094	127.535	COPB1;COPG2;COPG1;ARFGAP3;COPZ1;ARCN1;SCYL1
clathrin adaptor complex (GO:0030131)	29.4118	5/17	0.000658216	0.00543637	0	0	6.66178	48.8041	AP1G2;TBC1D5;AP2A2;AP2M1;PICALM
cytosolic small ribosomal subunit (GO:0022627)	28.5714	14/49	1.53943e-08	4.90419e-07	0	0	6.47144	116.417	DDX3X;RPS7;RPS8;RPS5;RPS3A;RPS4X;RPS25;MRPS9;RPS19;RACK1;RPS20;RPS11;RPS13;EIF4G1
microtubule end (GO:1990752)	27.2727	6/22	0.000295566	0.00269026	0	0	6.17729	50.2005	CAMSAP3;NUMA1;DCTN1;CKAP5;CAMSAP1;CLASP1
small ribosomal subunit (GO:0015935)	26.4151	14/53	4.64831e-08	1.2195e-06	0	0	5.98303	101.019	DDX3X;RPS7;RPS8;RPS5;RPS3A;RPS4X;RPS25;MRPS9;RPS19;RACK1;RPS20;RPS11;RPS13;EIF4G1
Golgi-associated vesicle (GO:0005798)	24.1379	14/58	1.59656e-07	3.74773e-06	0	0	5.46726	85.5639	COPB1;OCRL;ARFGAP3;IGF2R;ARCN1;LMAN1;SEC23IP;AP1G2;RAB14;LMAN2;STEAP2;TMED5;RAB8A;TMED4
vesicle coat (GO:0030120)	22.5806	7/31	0.000331128	0.00289575	0	0	5.11453	40.9827	COPB1;COPG2;COPG1;ARFGAP3;COPZ1;SCYL1;ARCN1
ribosome (GO:0005840)	22.3684	17/76	2.59404e-08	7.71294e-07	0	0	5.06646	88.4982	RPS7;NAA10;RPS5;RRBP1;LARP4B;EIF2S1;RPS4X;RPS25;RPS19;NEMF;APEX1;DENR;RPS11;RPS13;GCN1;ZC3H15;NCK1
rough endoplasmic reticulum (GO:0005791)	21.4286	6/28	0.0011901	0.00856102	0	0	4.85358	32.6827	RPL4;LRPAP1;RAB14;HM13;RPN1;CKAP4
Golgi stack (GO:0005795)	21.4286	6/28	0.0011901	0.00870137	0	0	4.85358	32.6827	NSF;GOLPH3;GOLGA5;RAB14;USO1;OCRL
recycling endosome membrane (GO:0055038)	21.2766	10/47	3.12694e-05	0.000367004	0	0	4.81916	49.9885	VAMP8;EHD3;EHD4;RAB14;RAB12;RAB35;PACSIN2;NDRG1;RAB8A;RAB11B
cytoplasmic microtubule (GO:0005881)	21.0526	8/38	0.000210059	0.00199333	0	0	4.76843	40.3797	NUMA1;TMEM214;TUBGCP2;RAB3D;DCXR;CLASP1;HID1;CLASP2
cell cortex part (GO:0044448)	20.4545	9/44	0.000107651	0.00106694	0	0	4.63297	42.3296	SEPT9;ACTR1A;SEPT7;NUMA1;CTTN;EPB41;DCTN1;ENO1;EZR
cortical cytoskeleton (GO:0030863)	19.2308	10/52	7.82328e-05	0.000830758	0	0	4.35578	41.1875	EEF1A1;LASP1;WDR1;CTTN;CDH1;EPB41;RDX;EZR;MAPRE1;CLASP1
cytosolic ribosome (GO:0022626)	18.5484	23/124	4.56839e-09	2.26389e-07	0	0	4.20122	80.6807	RPL4;DDX3X;RPS7;NAA10;RPS8;RPS5;RPL35A;RPS3A;RPL7;RPS4X;RPS25;MRPS9;RPS19;RACK1;GEMIN5;RPLP2;RPS20;RPL22L1;ZNF622;RPS11;RPL17;RPS13;EIF4G1
U2-type spliceosomal complex (GO:0005684)	18.3333	11/60	5.50195e-05	0.000613467	0	0	4.15251	40.7271	GCFC2;RNF113A;SNRNP70;U2AF2;DHX15;LUC7L3;PRPF40A;PRPF31;CWC15;PRPF19;PRPF8
focal adhesion (GO:0005925)	17.9775	64/356	4.03615e-22	1.80012e-19	0	0	4.07192	200.589	RPL4;SCARB2;ITGB1;NCKAP1;TES;GDI2;RPL7;RPS4X;LASP1;ALCAM;RPS19;CSRP1;CHORDC1;BSG;CFL1;RPLP2;CPNE3;RPS11;RPS13;YWHAG;PPP1R12A;MME;RPS7;RPS8;RPS5;RPS3A;ACTN4;DNM2;CTTN;PALLD;CAT;ITGA6;PABPC1;LCP1;TLN1;EZR;PPIB;RALA;FOCAD;AHNAK;IQGAP1;CORO1B;ADD1;NCSTN;PCBP2;CTNNA1;PACSIN2;FLNA;MAPK1;FLNB;CLASP1;PAK4;CLASP2;MAPK3;JUP;RDX;MSN;IGF2R;EHD3;HNRNPK;PTK7;CTNNB1;CD9;LIMS1
endoplasmic reticulum-Golgi intermediate compartment (GO:0005793)	17.8947	17/95	7.91397e-07	1.47068e-05	0	0	4.05317	56.9448	LRPAP1;KDELR1;RAB1B;GBF1;ARFGAP3;LMAN1;ERP44;SEC23IP;LMAN2;COPG2;COPG1;YKT6;TMED5;ERGIC1;NUCB2;TMED4;SCYL1
lipid droplet (GO:0005811)	17.1875	11/64	0.00010165	0.00103037	0	0	3.89298	35.7919	BCAP31;NSDHL;VCP;SET;CYB5R3;SCCPDH;ANXA2;PLIN3;ACSL3;CKAP4;RAB7A
ficolin-1-rich granule lumen (GO:1904813)	17.0732	21/123	9.53337e-08	2.36216e-06	0	0	3.86708	62.5148	GPI;VCP;ASAH1;DDX3X;DBNL;CANT1;JUP;HUWE1;PDAP1;HMGB1;APEH;EEF2;EEF1A1;ACLY;PKM;CAND1;IMPDH2;CAT;MAPK1;CTSD;KPNB1
nuclear chromosome, telomeric region (GO:0000784)	16.8224	18/107	9.74293e-07	1.73814e-05	0	0	3.81029	52.7403	FEN1;SSB;MCM7;PARP1;PRKDC;XRCC5;ATRX;RPA1;THOC2;CDC73;DDB1;PURA;HIST1H4A;RAD50;APEX1;MCM4;MCM5;MCM6
recycling endosome (GO:0055037)	16.8067	20/119	2.50195e-07	5.31366e-06	0	0	3.80673	57.8662	TFRC;SNF8;TUBG1;NDRG1;RAB11B;VAMP8;EHD3;EHD4;RAB25;VPS51;RAB14;AP1G1;RAB12;RAB35;PACSIN2;AVL9;RAB8A;RAN;VPS16;RAB11FIP5
cytosolic part (GO:0044445)	16.3522	26/159	7.43377e-09	3.01406e-07	0	0	3.70378	69.3246	RPL4;DDX3X;RPL7;RPS4X;RPS19;RACK1;RPLP2;ZNF622;RPS11;RPL17;RPS13;CCT5;RPS7;NAA10;RPS8;RPS5;RPL35A;RPS3A;RPS25;MRPS9;TCP1;GEMIN5;RPS20;RPL22L1;PFKM;EIF4G1
integral component of mitochondrial membrane (GO:0032592)	16.0714	9/56	0.000716684	0.00581165	0	0	3.64019	26.3581	FUNDC2;RHOT2;RHOT1;SCO1;ABCB6;SCO2;AGK;ETFDH;MICU1
polysome (GO:0005844)	15.873	10/63	0.000407819	0.00349783	0	0	3.59525	28.0598	RPS4X;UPF2;EIF4H;DRG1;LARP4B;EIF2S1;EIF4B;GCN1;ZC3H15;EIF4G1
mitochondrial matrix (GO:0005759)	13.961	48/308	2.23308e-14	3.31985e-12	0	0	3.52988	110.954	GFM1;FH;ACADVL;ACAA2;ACSS2;ACSM3;SHMT2;ETFDH;ATP5C1;DLST;AK4;CCAR2;ACAT1;ATP5B;HMGCL;NFS1;AUH;MTHFD1L;PITRM1;OXCT1;LONP1;ACADM;DLAT;HMGCS2;HADH;AASS;PDHX;TSFM;MMAA;MMAB;GPT2;MTHFS;TIMM44;HOGA1;ATP5F1;CLPX;LARS2;GLUD1;SUCLA2;KARS;QARS;PCCA;SCO2;IVD;TFAM;GARS;SSBP1;MRRF
azurophil granule membrane (GO:0035577)	15.5172	9/58	0.000931242	0.00703956	0	0	3.51466	24.5288	VAMP8;NCSTN;LAMP1;VAPA;RAB3D;CPNE3;MAGT1;CKAP4;DDOST
trans-Golgi network membrane (GO:0032588)	15.2941	13/85	8.60781e-05	0.00089281	0	0	3.46413	32.4251	APP;COG7;COG5;COG4;M6PR;IGF2R;VPS51;AP1G1;ARFIP1;RAB6A;RAB8A;AP1M2;AP1M1
microtubule (GO:0005874)	15.2381	32/210	8.87041e-10	7.91241e-08	0	0	3.45144	71.9388	DYNC1I2;NUMA1;TUBGCP2;DCTN1;RAB3D;IQGAP1;NDRG1;CAMSAP1;HID1;TUBA1C;SEPT9;DPYSL2;KIF5B;KIF21A;DNM1L;CDK5RAP3;CCT5;CLASP1;CLASP2;DYNC1H1;DCXR;TBCD;TBCC;TUBG1;TUBA4A;DNM2;DLG1;CDK5;TMEM214;TCP1;CALM1;MAPRE1
ficolin-1-rich granule (GO:0101002)	15.2174	28/184	1.0271e-08	3.81738e-07	0	0	3.44675	63.3993	GPI;VCP;ASAH1;DDX3X;CANT1;COPB1;UBR4;HMGB1;APEH;AP2A2;CAND1;LAMP1;MAPK1;CTSD;DSP;DBNL;JUP;HUWE1;PDAP1;EEF2;EEF1A1;ACLY;DIAPH1;PKM;IMPDH2;CAT;DSG1;KPNB1
mitochondrial outer membrane (GO:0005741)	14.7826	17/115	1.17704e-05	0.0001544	0	0	3.34827	38.0026	TOMM70;CYB5A;ABCB6;MAOA;AGK;TOMM34;PHB2;MARCH5;HADHB;CYB5R3;RHOT1;HAX1;OPA1;MFN2;VDAC1;DNM1L;RAB11FIP5
chromosome, telomeric region (GO:0000781)	14.5161	18/124	8.51469e-06	0.000118674	0	0	3.28791	38.3821	FEN1;SSB;MCM7;PARP1;PRKDC;XRCC5;ATRX;RPA1;THOC2;CDC73;DDB1;PURA;HIST1H4A;RAD50;APEX1;MCM4;MCM5;MCM6
mitochondrial envelope (GO:0005740)	14.4928	10/69	0.000855152	0.00669119	0	0	3.28262	23.1892	HADHB;STOML2;PRELID1;HAX1;OPA1;ABCB6;AGK;VDAC1;MICU1;ABCF2
polymeric cytoskeletal fiber (GO:0099513)	14.4796	32/221	3.25557e-09	1.81498e-07	0	0	3.27965	64.0938	DYNC1I2;DCTN1;IQGAP1;WASL;NDRG1;CAMSAP1;CORO1B;TUBA1C;SEPT9;DPYSL2;MICAL1;KIF5B;KIF21A;DNM1L;CDK5RAP3;CCT5;CLASP2;DSP;DYNC1H1;TBCD;TBCC;TUBG1;TUBA4A;DNM2;DLG1;CTTN;CDK5;PALLD;TCP1;LCP1;EZR;MAPRE1
late endosome (GO:0005770)	14.2857	20/140	3.51437e-06	5.5979e-05	0	0	3.23572	40.6363	SCARB2;CHID1;TSG101;ANXA2;STARD3NL;HTT;SNF8;CLCN3;IGF2R;VAMP8;LAMP1;RAB14;CHMP2B;CHMP3;MAPK1;VPS35;VPS36;VPS16;RAB7A;MAPK3
nuclear periphery (GO:0034399)	14.1026	11/78	0.000606848	0.00510668	0	0	3.19424	23.6605	NUP93;NUP205;NUMA1;XPOT;CHMP1A;HNRNPU;PRPF40A;PHB2;IPO4;KPNB1;IPO5
coated vesicle (GO:0030135)	14.0845	10/71	0.00107279	0.00797444	0	0	3.19015	21.8126	LMAN1;SEC23IP;AP1G1;LMAN2;OCRL;ARFGAP3;TMED5;TMED4;ARCN1;PICALM
trans-Golgi network (GO:0005802)	14.0541	26/185	1.76037e-07	3.92562e-06	0	0	3.18325	49.5077	APP;ATP2C1;VPS51;CDH1;AP1G1;ARFIP1;RAB6A;AP1M2;RAB8A;AP1M1;CLASP2;CHID1;ARFGEF1;COG7;COG5;COG4;GBF1;M6PR;OCRL;IGF2R;DOPEY2;GOLPH3;RAB12;BIRC6;TBC1D23;PRKD1
clathrin-coated vesicle (GO:0030136)	14	14/100	0.00012459	0.00120798	0	0	3.17101	28.5089	SCARB2;TFRC;M6PR;OCRL;AP2A2;IGF2R;VAMP8;RAB14;AP1G1;RAB35;STEAP2;AP2M1;RAB8A;PICALM
azurophil granule (GO:0042582)	13.6364	21/154	4.29954e-06	6.6124e-05	0	0	3.08864	38.1664	VAT1;DYNC1H1;VCP;ANXA2;RAB3D;PRKCD;GDI2;ANXA11;PA2G4;MAGT1;CKAP4;DDOST;VAMP8;ACLY;NCSTN;CYB5R3;LAMP1;VAPA;MAPK1;CPNE3;STX3
lysosomal membrane (GO:0005765)	13.0584	38/291	2.22574e-09	1.41812e-07	0	0	2.95774	58.9276	SCARB2;SEH1L;AHNAK;RAB3D;HM13;GBA;MAGT1;AP2A2;NAPG;NCSTN;LAMP1;AP1G1;CPNE3;VPS35;ATP6V1E1;ATP6V1C1;AP2M1;AP1M2;VPS16;AP1M1;RAB2A;NSF;ANXA2;STARD3NL;LNPEP;AP3B1;CKAP4;DDOST;GDAP2;MTOR;VAMP8;EEF1A1;NPC1;VAPA;RAB14;EEF1A2;ATP6V1B2;RAB7A
endocytic vesicle (GO:0030139)	12.963	14/108	0.0002845	0.00264348	0	0	2.93612	23.9728	STX12;RALA;ANXA11;CLCN3;AP2A2;IGF2R;RAB11B;RAB14;RAB35;ABCD1;AP2M1;RAB8A;PICALM;RAB7A
lytic vacuole membrane (GO:0098852)	12.4464	29/233	4.91017e-07	9.52147e-06	0	0	2.81911	40.9525	SCARB2;SEH1L;AHNAK;HM13;GBA;NAPG;NCSTN;LAMP1;AP1G1;VPS35;ATP6V1E1;ATP6V1C1;AP2M1;AP1M2;VPS16;AP1M1;RAB2A;NSF;ANXA2;STARD3NL;LNPEP;AP3B1;GDAP2;MTOR;VAMP8;NPC1;RAB14;ATP6V1B2;RAB7A
perinuclear region of cytoplasm (GO:0048471)	11.6402	44/378	4.63888e-09	2.06894e-07	0	0	2.63651	50.5915	RAB3B;ITGB1;APP;PATJ;VCP;SET;TFRC;HMGB2;HTT;NDRG1;YBX3;CORO1B;SLC9A3R1;SEPT9;SLK;LAMP1;CDH1;KIF5B;UBR5;RACK1;DNM1L;ABCD1;PACSIN1;BCAP31;ARFGEF1;GALNT1;M6PR;MSN;ACSL3;ACTN4;SNF8;VAMP8;DLG1;NPC1;VAPA;RAB14;APEX1;CTNNB1;PKN2;LCP1;EZR;PPIB;LIMS1;PICALM
microtubule cytoskeleton (GO:0015630)	11.3402	44/388	1.02865e-08	3.52907e-07	0	0	2.56856	47.2421	DYNC1I2;PATJ;NUMA1;SHMT2;TUBGCP2;DCTN1;IQGAP1;NDRG1;CAMSAP1;TUBA1C;SEPT9;ACTR1A;SEPT7;DPYSL2;KIF5B;CHORDC1;CHMP1A;MAP7;KIF21A;MAP4;DNM1L;CDK5RAP3;CCT5;CLASP1;RAB11FIP5;CLASP2;DYNC1H1;RBM39;TBCD;ANXA11;TBCC;TUBG1;GTF2F2;CKAP5;TUBA4A;EML3;DNM2;EML4;DLG1;CDK5;TCP1;BIRC6;TACC2;MAPRE1
mitochondrion (GO:0005739)	11.306	116/1026	3.98451e-21	8.88546e-19	0	0	2.56083	120.287	ACAA2;TACO1;ECI2;CISD1;ATP5C1;GHITM;PHB2;ABHD11;BSG;LONP1;CPNE3;VPS35;HADH;ECH1;TOMM34;HOGA1;SDHA;SDHB;CLPX;ATP5J2;LARS2;ILF3;SCO1;KARS;SCO2;TFAM;VDAC2;VDAC1;ABCB6;SHMT2;NDUFB11;MAOA;AK4;PHB;ACAT1;ATP5B;RHOT2;CYB5R3;RHOT1;PITRM1;ARGLU1;RAB11FIP5;PRELID1;TIMM44;MTHFS;CWC15;BRI3BP;MARCH5;GLUD1;SCCPDH;QARS;NDUFAF4;SFXN3;NDUFAF2;SFXN1;SLC25A3;FEN1;GFM1;ACADVL;COX4I1;MRPL37;FUNDC2;CPT2;OPA1;AUH;RACK1;…
cytoplasmic vesicle (GO:0031410)	11.1628	24/215	2.9534e-05	0.000356005	0	0	2.52838	26.3709	RAB3B;USP14;RALA;TFRC;RAB3D;COPB1;OCRL;TRAPPC8;WASL;FNBP1L;CLCN3;AP2A2;IGF2R;DNM2;MARCH2;AP1G2;RAB25;TAOK2;CHMP3;VPS35;RAB6A;DNM1L;KIAA0319L;ABCD1
Golgi subcompartment (GO:0098791)	10.9244	52/479	2.16027e-09	1.6058e-07	0	0	2.45888	49.0621	ARF3;SCARB2;KDELR1;GOLGA5;AP1G2;CDH1;AP1G1;CHORDC1;BSG;ARFIP1;RAB8A;CHID1;RAB2A;NSF;COG7;COG5;COG4;SACM1L;OCRL;COPZ1;DNM2;DOPEY2;RAB35;BIRC6;PRKD1;TBC1D23;RAB1A;RAB1B;COPB1;USO1;ATP2C1;LMAN1;LMAN2;RAB6A;ST3GAL1;YKT6;AP1M2;AP1M1;CLASP2;GALNT7;ARFGEF1;GALNT1;GBF1;M6PR;IGF2R;ARCN1;GOLPH3;RAB14;TMEM115;RAB12;COPG2;COPG1
specific granule (GO:0042581)	10.625	17/160	0.000728792	0.0058043	0	0	2.40657	17.3853	CANT1;JUP;UBR4;ANXA11;CLCN3;CKAP4;VAMP8;STK10;ERP44;PGRMC1;MLEC;PTPN6;STX3;CTSD;KPNB1;HMOX2;AP1M1
nuclear speck (GO:0016607)	10.473	31/296	8.05021e-06	0.000115819	0	0	2.37213	27.8247	DDX46;DDX42;HNRNPU;ARHGAP18;PRPF19;PQBP1;BCLAF1;U2AF2;PCBP1;DHX15;PACSIN2;ACADM;ZC3H13;UNC45A;RBM39;CPSF6;API5;METTL3;PRPF40A;PRPF4B;CWC15;CKAP4;SRRM1;THRAP3;APEX1;SRSF2;SRSF3;LUC7L3;PRPF31;PPIG;SRSF6
secretory granule lumen (GO:0034774)	10.4101	33/317	4.71896e-06	7.01553e-05	0	0	2.35789	28.917	APP;GPI;FAM49B;VCP;DDX3X;CANT1;TEX264;GDI2;HMGB1;CYB5R3;CAND1;MAPK1;CTSD;VAT1;DYNC1H1;DBNL;JUP;ANXA2;XRCC5;PRKCD;HUWE1;ACTN4;PA2G4;EEF2;EEF1A1;ERP44;ACLY;SCCPDH;PKM;IMPDH2;CAT;PTPN6;KPNB1
cytoskeleton (GO:0005856)	10	52/520	3.46208e-08	9.65056e-07	0	0	2.26501	38.9101	LAD1;WASL;TUBA1C;SEPT9;ACTR1A;BAIAP2L1;SEPT7;CDH1;ARHGDIA;CHORDC1;NDC1;SAP30BP;PPP1R12A;ACTN4;GTF2F2;CKAP5;TUBA4A;EML3;CD2AP;DNM2;EML4;HAX1;CTTN;PALLD;LCP1;EZR;STOML2;AHNAK;SHMT2;EPB41;DCTN1;IQGAP1;NDRG1;SLC9A3R1;EPB41L1;CALD1;MAP7;FLNA;MAPK1;FLNB;MAP4;WASF2;MAPK3;RBM39;JUP;TBCC;MSN;BAIAP2;TAOK2;PKN2;EPPK1;TACC2
mitochondrial inner membrane (GO:0005743)	9.97067	34/341	8.68547e-06	0.000117385	0	0	2.25836	26.3186	SLC25A1;SLC25A3;STOML2;SHMT2;NDUFB11;COX4I1;ATP5C1;MRPL37;PHB;PHB2;FOXRED1;CPT2;OPA1;AGK;MRPS22;ACAD9;IMMT;TIMM44;SDHA;ATP5F1;SDHB;CLPX;ATP5J2;DHODH;HADHB;LETM1;HADHA;MRPS9;NDUFAF4;GPD2;NDUFAF2;MICU1;SLC25A11;SLC25A13
Golgi membrane (GO:0000139)	9.95475	44/442	4.47596e-07	9.07399e-06	0	0	2.25476	32.9631	ARF3;SCARB2;RAB1A;APP;KDELR1;RAB1B;COPB1;USO1;ATP2C1;HID1;LMAN1;GOLGA5;AP1G2;VPS51;AP1G1;LMAN2;CHORDC1;BSG;ARFIP1;RAB6A;ST3GAL1;YKT6;AP1M2;RAB8A;AP1M1;RAB2A;GALNT7;ARFGEF1;COG7;COG5;COG4;SACM1L;GALNT1;GBF1;M6PR;COPZ1;IGF2R;ARCN1;DNM2;DOPEY2;TMEM115;RAB35;COPG2;COPG1
nucleolus (GO:0005730)	9.91124	67/676	5.03052e-10	5.60903e-08	0	0	2.2449	48.0641	RPL4;FEN1;ACADVL;DDX3X;DDX46;WDR3;EIF4A3;HMGB2;DDX42;NUCKS1;RPL7;SMC2;PTBP1;XPO1;RPS19;CPT2;CPNE3;RRP12;RPS11;CDK5RAP3;RPS13;DDX59;COG7;RPS7;PARP1;RPS3A;LARP4B;SDHA;CKAP5;GNL3;EEF1A1;GCFC2;ILF3;MRPS9;RCN2;DKC1;NCL;SUB1;SBDS;EEF1E1;PPID;DDX6;DDX5;SF3B3;TSG101;PRKDC;NOLC1;CDKN2AIP;RNF213;TCOF1;VPS51;FLNA;ZNF622;CCT5;ZC3H15;ARFGEF1;NAA10;IQSEC1;PA2G4;RPS25;UBLCP1;APEX1;MARS;TAOK2;TCEA1;PTPN6;RAN
actin cytoskeleton (GO:0015629)	9.86395	29/294	4.7519e-05	0.000543422	0	0	2.23419	22.24	LAD1;STOML2;AHNAK;WDR1;IQGAP1;WASL;CORO1B;SLC9A3R1;SEPT9;LASP1;BAIAP2L1;CDH1;CALD1;FLNA;FLNB;WASF2;NDC1;PPP1R12A;RDX;ACTN4;BAIAP2;CD2AP;EEF1A1;HAX1;CTTN;PALLD;TAOK2;LCP1;EZR
early endosome (GO:0005769)	9.45946	21/222	0.000870329	0.00669253	0	0	2.14257	15.0979	TSG101;VPS26A;LNPEP;OCRL;PHB;PTPN23;CLCN3;TM9SF4;IGF2R;VAMP8;RAB14;CHMP1A;MAPK1;VPS35;STEAP2;SNX5;VPS16;RAB11FIP5;SNX6;PICALM;MAPK3
lysosome (GO:0005764)	9.00474	38/422	2.70612e-05	0.000335258	0	0	2.03958	21.4511	SCARB2;ASAH1;SEH1L;AHNAK;HM13;GBA;VPS26A;NAPG;NCSTN;SNX2;LAMP1;AP1G1;LARS;VPS35;ATP6V1E1;CTSD;AP2M1;AP1M2;ATP6V1C1;VPS16;AP1M1;CHID1;RAB2A;NSF;ANXA2;STARD3NL;LNPEP;AP3B1;MTOR;GDAP2;VAMP8;NPC1;RAB14;RAB12;NAAA;CHMP2B;ATP6V1B2;RAB7A
nuclear body (GO:0016604)	8.25243	51/618	1.40138e-05	0.000178575	0	0	1.86918	20.889	DDX46;DDX42;HNRNPU;PTPN23;PRPF19;PQBP1;SART3;DHX15;TRIM25;ACADM;NELFE;UNC45A;USP7;ATRX;METTL3;PRPF4B;PRPF40A;ACTN4;CKAP4;GNL3;SRRM1;LSG1;SLTM;THRAP3;SRSF2;GEMIN4;SRSF3;GEMIN5;LUC7L3;PPIG;SRSF6;ARHGAP18;ADD1;PCNP;BCLAF1;U2AF2;LARS;PCBP1;PACSIN2;NCAM2;ZC3H13;RBM39;CPSF6;API5;RPA1;CWC15;MTOR;APEX1;DRG1;PKN2;PRPF31
microtubule organizing center (GO:0005815)	7.88955	40/507	0.000296339	0.00264335	0	0	1.78699	14.5175	DYNC1I2;PATJ;RABGAP1;NUMA1;TUBGCP2;DCTN1;VPS4B;UBR4;HNRNPU;CHD4;NDRG1;ACTR1A;KIF5B;CHMP1A;CDK5RAP3;RAB8A;CCT5;CLASP1;RAB11FIP5;NDC1;RANBP1;DYNC1H1;RBM39;PPP1R12A;RANBP3;RPS7;TBCD;TUBG1;CKAP5;CAMSAP3;NEDD1;HOOK2;APEX1;TCP1;CTNNB1;PKN2;BIRC6;CALM1;MAPRE1;RABL6
cytoplasmic ribonucleoprotein granule (GO:0036464)		17/170	0.00143156	0.0101346	0	0	2.26501	14.8335	UPF2;DDX6;DDX3X;HNRNPU;LARP4B;IQGAP1;EIF2S1;GIGYF2;CKAP4;RPS4X;MOV10;CNOT1;TRIM5;NCL;PCBP1;CNOT3;PABPC1
spindle (GO:0005819)		18/186	0.00152893	0.0106548	0	0	2.19194	14.2108	NUMA1;DCTN1;VPS4B;HNRNPU;ANXA11;TUBG1;CKAP5;LATS1;DIAPH1;NEDD1;SBDS;MAPK1;BIRC6;MAP4;CALM1;MAPRE1;CLASP1;CLASP2
cytoplasmic vesicle lumen (GO:0060205)		14/129	0.00169517	0.0116315	0	0	2.45815	15.6829	GPI;VCP;DDX3X;DBNL;XRCC5;GDI2;HUWE1;HMGB1;EEF2;EEF1A1;PKM;CAND1;IMPDH2;CAT
AP-2 adaptor complex (GO:0030122)		4/13	0.0019594	0.0130431	0	0	6.96925	43.4541	TBC1D5;AP2A2;AP2M1;PICALM
clathrin coat of endocytic vesicle (GO:0030128)		4/13	0.0019594	0.0132408	0	0	6.96925	43.4541	TBC1D5;AP2A2;AP2M1;PICALM
vacuolar lumen (GO:0005775)		16/161	0.00207833	0.0134338	0	0	2.25094	13.9022	SCARB2;CHID1;VAT1;DYNC1H1;VCP;ASAH1;ANXA2;PRKCD;GDI2;GBA;PA2G4;ACLY;CYB5R3;NAAA;MAPK1;CTSD
endosomal part (GO:0044440)		6/31	0.00207797	0.0136291	0	0	4.38388	27.0764	APP;TRAPPC5;VPS26A;VPS35;SNX5;SNX6
intrinsic component of mitochondrial outer membrane (GO:0031306)		5/22	0.00233162	0.0148557	0	0	5.14774	31.2014	FUNDC2;RHOT2;RHOT1;ABCB6;MFN2
microbody (GO:0042579)		11/92	0.00240061	0.0148704	0	0	2.70816	16.3357	HMGCL;HSDL2;ABCD3;SCP2;ECI2;ECH1;CAT;HSD17B4;DNM1L;ABCD1;CRAT
peroxisome (GO:0005777)		11/92	0.00240061	0.0150799	0	0	2.70816	16.3357	HMGCL;HSDL2;ABCD3;SCP2;ECI2;ECH1;CAT;HSD17B4;DNM1L;ABCD1;CRAT
centrosome (GO:0005813)		34/461	0.00251612	0.0153724	0	0	1.6705	9.99803	DYNC1I2;PATJ;RABGAP1;NUMA1;TUBGCP2;DCTN1;VPS4B;UBR4;HNRNPU;CHD4;NDRG1;ACTR1A;CDK5RAP3;RAB8A;CCT5;CLASP1;RANBP1;DYNC1H1;PPP1R12A;RANBP3;RPS7;TBCD;TUBG1;CKAP5;CAMSAP3;NEDD1;HOOK2;APEX1;TCP1;CTNNB1;PKN2;CALM1;MAPRE1;RABL6
actin filament (GO:0005884)		8/55	0.00270119	0.0158517	0	0	3.29455	19.4842	WDR1;CTTN;PALLD;WASL;LCP1;IQGAP1;EZR;CORO1B
ribonucleoprotein granule (GO:0035770)		10/80	0.00268088	0.0159423	0	0	2.83126	16.7656	RPS4X;UPF2;DDX6;DDX3X;NCL;PCBP1;HNRNPU;PABPC1;IQGAP1;CKAP4
microtubule plus-end (GO:0035371)		4/14	0.00264802	0.0159597	0	0	6.47144	38.4012	NUMA1;DCTN1;CKAP5;CLASP1
clathrin-coated vesicle membrane (GO:0030665)		10/81	0.00294029	0.0170308	0	0	2.7963	16.3003	SCARB2;VAMP8;TFRC;AP1G1;RAB35;M6PR;CD9;AP2A2;AP2M1;IGF2R
trans-Golgi network transport vesicle (GO:0030140)		4/15	0.0034859	0.0199322	0	0	6.04002	34.1806	RAB14;STEAP2;IGF2R;RAB8A
microtubule minus-end (GO:0036449)		3/8	0.00406459	0.0229469	0	0	8.49377	46.762	CAMSAP3;NUMA1;CAMSAP1
U4/U6 x U5 tri-snRNP complex (GO:0046540)		5/25	0.00421605	0.0235045	0	0	4.53001	24.774	SART3;ZMAT2;PRPF31;SNRNP200;PRPF8
bicellular tight junction (GO:0005923)		9/72	0.00430425	0.0236999	0	0	2.83126	15.4251	TJP1;PATJ;DLG1;VAPA;TBCD;EPPK1;F11R;YBX3;TJP2
spliceosomal complex (GO:0005681)		12/114	0.00452352	0.0246036	0	0	2.38422	12.8711	U2AF1L5;RNF113A;SF3B3;API5;SNRNP70;U2AF2;DHX15;DHX16;PRPF31;CWC15;SNRNP200;CCAR2
late endosome membrane (GO:0031902)		7/48	0.00483954	0.0256956	0	0	3.30313	17.6088	SCARB2;VAMP8;ANXA2;STARD3NL;SNF8;VPS36;RAB7A
nuclear chromosome part (GO:0044454)		29/392	0.00480903	0.0258413	0	0	1.67564	8.94334	FEN1;MCM7;PRKDC;HMGB2;NUCKS1;CHD4;IPO4;CDC73;CCAR2;RELA;PURA;SSB;CPSF6;PARP1;XRCC5;STAT3;ATRX;RPA1;THOC2;MLH1;DDB1;RAD50;HIST1H4A;HNRNPK;NASP;APEX1;MCM4;MCM5;MCM6
peroxisomal part (GO:0044439)		9/75	0.00565142	0.0296533	0	0	2.71801	14.068	ALDH3A2;ABCD3;SCP2;IMPDH2;ECI2;CAT;HSD17B4;ABCD1;CRAT
pseudopodium (GO:0031143)		3/9	0.00589795	0.0305871	0	0	7.55002	38.7554	RAB25;MSN;ACTN4
azurophil granule lumen (GO:0035578)		10/90	0.00628667	0.0322282	0	0	2.51667	12.7578	VAT1;ACLY;DYNC1H1;VCP;CYB5R3;ANXA2;GDI2;PRKCD;MAPK1;PA2G4
U2-type prespliceosome (GO:0071004)		4/18	0.00703301	0.0356446	0	0	5.03335	24.951	U2AF2;SNRNP70;LUC7L3;PRPF40A
condensed chromosome (GO:0000793)		6/40	0.00774053	0.0383586	0	0	3.39751	16.5163	RAD50;CHMP1A;HMGB2;HMGB1;TUBG1;SMC2
peroxisomal membrane (GO:0005778)		6/40	0.00774053	0.0387896	0	0	3.39751	16.5163	ALDH3A2;ABCD3;IMPDH2;CAT;HSD17B4;ABCD1
mitotic spindle midzone (GO:1990023)		3/10	0.00815137	0.0399507	0	0	6.79502	32.6811	NUMA1;RCC2;HNRNPU
cytoplasmic stress granule (GO:0010494)		6/41	0.00873674	0.0423542	0	0	3.31464	15.7121	DDX6;DDX3X;LARP4B;PABPC1;EIF2S1;GIGYF2
cytoplasmic vesicle membrane (GO:0030659)		7/54	0.00927341	0.0444725	0	0	2.93612	13.7428	RALA;AP1G1;HTT;LNPEP;YWHAG;AP1M2;AP1M1
peroxisomal matrix (GO:0005782)		6/42	0.00982147	0.0456289	0	0	3.23572	14.9593	ABCD3;SCP2;ECI2;CAT;HSD17B4;CRAT
microbody lumen (GO:0031907)		6/42	0.00982147	0.0461092	0	0	3.23572	14.9593	ABCD3;SCP2;ECI2;CAT;HSD17B4;CRAT
microvillus (GO:0005902)		6/42	0.00982147	0.0465997	0	0	3.23572	14.9593	SLC9A3R1;RDX;STARD10;MSN;EZR;TBC1D10A
spliceosomal tri-snRNP complex (GO:0097526)		5/31	0.0108438	0.0493504	0	0	3.65323	16.5278	SART3;ZMAT2;PRPF31;SNRNP200;PRPF8
cytosolic large ribosomal subunit (GO:0022625)		8/69	0.0108261	0.049778	0	0	2.62609	11.8852	RPL4;RPLP2;GEMIN5;RPL35A;RPL22L1;ZNF622;RPL17;RPL7
actin-based cell projection (GO:0098858)		8/70	0.0117643	0.0529987	0	0	2.58858	11.5002	ITGB1;SLC9A3R1;RDX;STARD10;MSN;LCP1;EZR;TBC1D10A
integral component of mitochondrial outer membrane (GO:0031307)		4/21	0.0123867	0.0552445	0	0	4.3143	18.9447	FUNDC2;RHOT2;RHOT1;ABCB6
integral component of mitochondrial inner membrane (GO:0031305)		5/33	0.0140914	0.0604303	0	0	3.43183	14.6271	SCO1;AGK;SCO2;ETFDH;IMMT
tertiary granule (GO:0070820)		14/164	0.0140512	0.0608432	0	0	1.93354	8.24664	DSP;ASAH1;DBNL;CANT1;COPB1;UBR4;AP2A2;VAMP8;DIAPH1;LAMP1;RAB14;DSG1;PTPN6;CTSD
large ribosomal subunit (GO:0015934)		8/72	0.013818	0.0610181	0	0	2.51667	10.7758	RPL4;RPLP2;GEMIN5;RPL35A;RPL22L1;ZNF622;RPL17;RPL7
invadopodium (GO:0071437)		3/12	0.0139904	0.0611739	0	0	5.66251	24.1754	ITGB1;MSN;EZR
mitochondrial proton-transporting ATP synthase complex (GO:0005753)		4/22	0.0146211	0.062105	0	0	4.11819	17.4005	ATP5B;ATP5C1;ATP5F1;ATP5J2
spliceosomal snRNP complex (GO:0097525)		7/59	0.0147937	0.0622454	0	0	2.68729	11.3231	SART3;SNRNP70;LUC7L3;PRPF40A;PRPF31;SNRNP200;PRPF8
lytic vacuole (GO:0000323)		15/183	0.015878	0.0661832	0	0	1.85656	7.6914	CHID1;GBA;VPS26A;MTOR;SNX2;LAMP1;NPC1;RAB14;LARS;RAB12;CHMP2B;VPS35;CTSD;VPS16;RAB7A
prespliceosome (GO:0071010)		4/23	0.0170946	0.0705942	0	0	3.93914	16.0283	U2AF2;SNRNP70;LUC7L3;PRPF40A
ficolin-1-rich granule membrane (GO:0101003)		7/61	0.0175484	0.0718037	0	0	2.59919	10.508	DSP;DIAPH1;LAMP1;COPB1;UBR4;DSG1;AP2A2
spindle pole (GO:0000922)		10/107	0.0198896	0.0806433	0	0	2.11683	8.29279	LATS1;NEDD1;NUMA1;DCTN1;VPS4B;SBDS;BIRC6;CALM1;TUBG1;CKAP5
spindle microtubule (GO:0005876)		6/49	0.0202132	0.0812171	0	0	2.77348	10.8205	NUMA1;HNRNPU;TUBG1;CALM1;CLASP1;CLASP2
endoplasmic reticulum subcompartment (GO:0098827)		3/14	0.0216775	0.086323	0	0	4.85358	18.5964	ATL3;RAB18;KPNB1
nuclear chromosome (GO:0000228)		6/52	0.0263554	0.101332	0	0	2.61347	9.50278	HIST1H4A;RAD50;CHMP1A;HNRNPU;TUBG1;SMC2
spindle pole body (GO:0005816)		2/6	0.0259413	0.101489	0	0	7.55002	27.5721	NDC1;TUBGCP2
cortical actin cytoskeleton (GO:0030864)		6/52	0.0263554	0.102213	0	0	2.61347	9.50278	EEF1A1;LASP1;WDR1;CDH1;RDX;WASL
zonula adherens (GO:0005915)		2/6	0.0259413	0.102388	0	0	7.55002	27.5721	CAMSAP3;JUP
ruffle membrane (GO:0032587)		6/53	0.0286499	0.109212	0	0	2.56416	9.10944	ITGB1;EEF1A1;ARF4;EPS8L2;PACSIN1;CLASP2
phagocytic vesicle (GO:0045335)		8/83	0.0299736	0.11329	0	0	2.18314	7.65722	VAMP8;STX12;RAB14;ANXA11;CLCN3;RAB8A;RAB7A;RAB11B
exocytic vesicle (GO:0070382)		3/16	0.031242	0.117092	0	0	4.24689	14.7197	DPYSL3;RAB6A;PICALM
catenin complex (GO:0016342)		4/28	0.0332518	0.123586	0	0	3.23572	11.0133	JUP;CDH1;CTNNA1;CTNNB1
kinetochore microtubule (GO:0005828)		2/7	0.0352673	0.129993	0	0	6.47144	21.6457	CLASP1;CLASP2
endoplasmic reticulum tubular network (GO:0071782)		3/17	0.0367227	0.134248	0	0	3.99707	13.2078	ATL3;RAB18;KPNB1
intrinsic component of mitochondrial inner membrane (GO:0031304)		4/29	0.0372684	0.135136	0	0	3.12415	10.2772	SCO1;AGK;SCO2;ETFDH
mitochondrial intermembrane space (GO:0005758)		6/57	0.0391245	0.140722	0	0	2.38422	7.72726	STOML2;PRELID1;HAX1;OPA1;AGK;MICU1
COPI-coated vesicle (GO:0030137)		2/8	0.0456682	0.157892	0	0	5.66251	17.4765	ARFGAP3;ARCN1
commitment complex (GO:0000243)		2/8	0.0456682	0.159125	0	0	5.66251	17.4765	SNRNP70;U2AF2
Cdc73/Paf1 complex (GO:0016593)		2/8	0.0456682	0.160378	0	0	5.66251	17.4765	RTF1;CDC73
nuclear matrix (GO:0016363)		6/59	0.0451654	0.16115	0	0	2.3034	7.13459	NUMA1;XPOT;CHMP1A;HNRNPU;PRPF40A;PHB2
ATP-binding cassette (ABC) transporter complex (GO:0043190)		2/8	0.0456682	0.161651	0	0	5.66251	17.4765	ABCB6;ABCF2
specific granule membrane (GO:0035579)		8/91	0.0477604	0.163855	0	0	1.99121	6.05639	VAMP8;STK10;PGRMC1;UBR4;MLEC;CKAP4;HMOX2;AP1M1
small nuclear ribonucleoprotein complex (GO:0030532)		3/19	0.0490466	0.166983	0	0	3.57632	10.7826	ARFGEF1;SF3B3;GEMIN4
specific granule lumen (GO:0035580)		6/62	0.0552603	0.185309	0	0	2.19194	6.34721	ERP44;CANT1;JUP;PTPN6;CTSD;KPNB1
cis-Golgi network (GO:0005801)		5/47	0.05524	0.186644	0	0	2.40958	6.97831	LRPAP1;GOLGA5;GBF1;TMED5;SCYL1
post-mRNA release spliceosomal complex (GO:0071014)		2/9	0.0570311	0.18982	0	0	5.03335	14.4163	GCFC2;DHX15
actomyosin (GO:0042641)		5/48	0.0595233	0.196647	0	0	2.35938	6.65673	SEPT9;SEPT7;WDR1;LCP1;CORO1B
site of double-strand break (GO:0035861)		4/34	0.0613358	0.19823	0	0	2.66471	7.43826	VCP;RAD50;WDR70;PRPF19
condensed nuclear chromosome (GO:0000794)		4/34	0.0613358	0.199677	0	0	2.66471	7.43826	RAD50;CHMP1A;MLH1;TUBG1
nucleoplasm part (GO:0044451)		25/407	0.0609045	0.199731	0	0	1.39128	3.89343	PTPN23;GTF2E1;ADD1;PCNP;LARS;TRIM25;NCAM2;NELFE;PRMT5;USP7;WDR18;ATRX;ACTN4;GTF2F1;GTF2F2;GNL3;LSG1;SLTM;POLR1C;DRG1;GEMIN4;TCEA1;GEMIN5;TAF7;PKN2
U1 snRNP (GO:0005685)		3/21	0.0631167	0.202518	0	0	3.23572	8.93956	SNRNP70;LUC7L3;PRPF40A
transcription factor TFIID complex (GO:0005669)		4/35	0.0669359	0.213239	0	0	2.58858	6.99957	TCEA1;TAF7;GTF2F1;GTF2E1
N-terminal protein acetyltransferase complex (GO:0031414)		2/10	0.0692511	0.215986	0	0	4.53001	12.0952	NAA10;NAA15
clathrin-coated endocytic vesicle (GO:0045334)		5/50	0.0686405	0.217118	0	0	2.26501	6.06766	RAB35;CD9;AP2A2;AP2M1;PICALM
primary lysosome (GO:0005766)		2/10	0.0692511	0.217507	0	0	4.53001	12.0952	ANXA11;STX3
nucleolar part (GO:0044452)		11/153	0.0766133	0.237288	0	0	1.62844	4.18343	IPO11;DDX46;TCOF1;DKC1;EEF1D;POLR1C;USO1;NOLC1;EZR;CDKN2AIP;CC2D1A
mitotic spindle (GO:0072686)		7/84	0.0775496	0.238532	0	0	1.8875	4.82604	DIAPH1;NUMA1;RCC2;HNRNPU;MAPK1;MAP4;CLASP2
site of DNA damage (GO:0090734)		4/37	0.0788979	0.241017	0	0	2.44865	6.2186	VCP;RAD50;WDR70;PRPF19
beta-catenin-TCF complex (GO:1990907)		2/11	0.0822304	0.247803	0	0	4.11819	10.2882	TLE3;CTNNB1
axonal growth cone (GO:0044295)		2/11	0.0822304	0.249488	0	0	4.11819	10.2882	TAOK2;FKBP4
endoplasmic reticulum exit site (GO:0070971)		3/24	0.0872561	0.261183	0	0	2.83126	6.90517	MIA3;PREB;TMED5
axon (GO:0030424)		10/141	0.094733	0.279808	0	0	1.60639	3.78576	APP;ALCAM;CDK5;MME;TAOK2;HTT;GARS;IQGAP1;ACADM;DNM2
tertiary granule lumen (GO:1904724)		5/55	0.0945858	0.281235	0	0	2.0591	4.85586	ASAH1;DBNL;CANT1;PTPN6;CTSD
methylosome (GO:0034709)		2/12	0.0958785	0.281328	0	0	3.77501	8.85117	PRMT5;PRMT1
stress fiber (GO:0001725)		4/40	0.0986727	0.285766	0	0	2.26501	5.24563	SEPT9;SEPT7;LCP1;CORO1B
contractile actin filament bundle (GO:0097517)		4/40	0.0986727	0.287634	0	0	2.26501	5.24563	SEPT9;SEPT7;LCP1;CORO1B
caveola (GO:0005901)		5/56	0.100299	0.288603	0	0	2.02233	4.65053	CDH1;PACSIN2;ATP2B4;MAPK1;MAPK3
DNA-directed RNA polymerase II, holoenzyme (GO:0016591)		7/90	0.10272	0.291804	0	0	1.76167	4.00912	TCEA1;TAF7;RTF1;GTF2F1;GTF2F2;GTF2E1;CDC73
platelet alpha granule (GO:0031091)		7/90	0.10272	0.293674	0	0	1.76167	4.00912	APP;FAM49B;TMX3;SCCPDH;TEX264;CD9;ACTN4
contractile fiber (GO:0043292)		3/26	0.105183	0.296908	0	0	2.61347	5.88568	PPP1R12A;SCO1;SCO2
chromatin (GO:0000785)		18/296	0.106701	0.2993	0	0	1.37737	3.08217	ANKRD17;KDM3B;MCM7;STAT3;HMGB2;PSIP1;NUCKS1;CHD4;CCAR2;RELA;IPO4;RAD50;HNRNPK;NASP;CHMP2A;CHMP7;RAN;TMPO
Cul4A-RING E3 ubiquitin ligase complex (GO:0031464)		2/13	0.110111	0.303145	0	0	3.48462	7.68801	DDB1;WDR70
chaperonin-containing T-complex (GO:0005832)		2/13	0.110111	0.305028	0	0	3.48462	7.68801	TCP1;CCT5
smooth endoplasmic reticulum (GO:0005790)		2/13	0.110111	0.306934	0	0	3.48462	7.68801	SLMAP;ERP29
COPII-coated ER to Golgi transport vesicle (GO:0030134)		6/75	0.11343	0.308475	0	0	1.812	3.94395	LMAN1;SEC23IP;LMAN2;USO1;TMED5;TMED4
integral component of endoplasmic reticulum membrane (GO:0030176)		9/128	0.113387	0.310249	0	0	1.59258	3.46697	BCAP31;SEC61A1;TMEM33;HM13;CANX;PREB;RRBP1;ESYT1;TM7SF2
RNA polymerase II transcription factor complex (GO:0090575)		10/147	0.116093	0.313802	0	0	1.54082	3.31795	TLE3;TRIM28;STAT3;HNRNPU;TCEA1;TAF7;CTNNB1;GTF2F1;GTF2F2;GTF2E1
septin filament array (GO:0032160)		2/14	0.12485	0.327547	0	0	3.23572	6.73238	SEPT9;SEPT7
fibrillar center (GO:0001650)		9/131	0.125721	0.327904	0	0	1.55611	3.22689	IPO11;DDX46;TCOF1;DKC1;EEF1D;USO1;NOLC1;EZR;CC2D1A
endolysosome membrane (GO:0036020)		2/14	0.12485	0.329485	0	0	3.23572	6.73238	AP2A2;AP2M1
septin ring (GO:0005940)		2/14	0.12485	0.331447	0	0	3.23572	6.73238	SEPT9;SEPT7
septin cytoskeleton (GO:0032156)		2/14	0.12485	0.333431	0	0	3.23572	6.73238	SEPT9;SEPT7
filopodium (GO:0030175)		5/60	0.124807	0.335324	0	0	1.8875	3.92788	ITGB1;RDX;MSN;LCP1;EZR
U2-type catalytic step 2 spliceosome (GO:0071007)		3/29	0.134465	0.346655	0	0	2.34311	4.70134	CWC15;PRPF19;PRPF8
integral component of lumenal side of endoplasmic reticulum membrane (GO:0071556)		3/29	0.134465	0.34867	0	0	2.34311	4.70134	BCAP31;HM13;CANX
cytoplasmic exosome (RNase complex) (GO:0000177)		2/15	0.140023	0.358909	0	0	3.02001	5.93718	DIS3;GTPBP1
spindle midzone (GO:0051233)		3/30	0.144788	0.369004	0	0	2.26501	4.37708	NUMA1;RCC2;HNRNPU
90S preribosome (GO:0030686)		2/16	0.155563	0.383321	0	0	2.83126	5.26813	RPS7;SRFBP1
endoplasmic reticulum-Golgi intermediate compartment membrane (GO:0033116)		4/47	0.15247	0.384189	0	0	1.92766	3.62553	LMAN1;KDELR1;RAB1B;YKT6
T cell receptor complex (GO:0042101)		2/16	0.155563	0.385451	0	0	2.83126	5.26813	STOML2;ALCAM
nuclear chromatin (GO:0000790)		15/253	0.152312	0.385973	0	0	1.34289	2.52708	CPSF6;STAT3;ATRX;HMGB2;NUCKS1;CHD4;CCAR2;RELA;IPO4;HIST1H4A;RAD50;HNRNPK;NASP;TNKS1BP1;CTNNB1
secretory vesicle (GO:0099503)		2/16	0.155563	0.387604	0	0	2.83126	5.26813	RAB3D;DPYSL3
intercalated disc (GO:0014704)		3/31	0.155362	0.389278	0	0	2.19194	4.08139	DSP;DLG1;JUP
platelet alpha granule membrane (GO:0031092)		2/17	0.171408	0.417749	0	0	2.66471	4.69977	TMX3;CD9
mRNA cleavage and polyadenylation specificity factor complex (GO:0005847)		2/17	0.171408	0.420045	0	0	2.66471	4.69977	CPSF7;CPSF6
platelet alpha granule lumen (GO:0031093)		5/67	0.173466	0.420466	0	0	1.6903	2.96103	APP;FAM49B;SCCPDH;TEX264;ACTN4
clathrin-coated endocytic vesicle membrane (GO:0030669)		3/33	0.177184	0.424861	0	0	2.0591	3.5634	CD9;AP2A2;AP2M1
Golgi cisterna (GO:0031985)		4/50	0.178309	0.425271	0	0	1.812	3.12433	GOLPH3;GOLGA5;TMEM115;HID1
lysosomal lumen (GO:0043202)		6/86	0.179512	0.425862	0	0	1.58024	2.71408	SCARB2;CHID1;ASAH1;NAAA;GBA;CTSD
P-body (GO:0000932)		5/68	0.180945	0.426993	0	0	1.66545	2.84718	DDX6;MOV10;TRIM5;CNOT1;CNOT3
precatalytic spliceosome (GO:0071011)		3/33	0.177184	0.427158	0	0	2.0591	3.5634	SNRNP70;PRPF31;CWC15
Cajal body (GO:0015030)		3/34	0.188395	0.442233	0	0	1.99853	3.33598	LSG1;SART3;PRPF31
intermediate filament cytoskeleton (GO:0045111)		5/71	0.204068	0.476516	0	0	1.59507	2.53505	DSP;SAP30BP;DCTN1;MICAL1;PKN2
Cul4-RING E3 ubiquitin ligase complex (GO:0080008)		3/36	0.211327	0.490895	0	0	1.8875	2.93384	DDB1;WDR70;CUL4B
endolysosome (GO:0036019)		2/20	0.220226	0.506294	0	0	2.26501	3.42718	AP2A2;AP2M1
nuclear heterochromatin (GO:0005720)		2/20	0.220226	0.508917	0	0	2.26501	3.42718	ATRX;TNKS1BP1
signal recognition particle, endoplasmic reticulum targeting (GO:0005786)		1/6	0.237353	0.518918	0	0	3.77501	5.42925	SRP54
sex chromosome (GO:0000803)		1/6	0.237353	0.521475	0	0	3.77501	5.42925	HNRNPU
platelet dense granule membrane (GO:0031088)		1/6	0.237353	0.524056	0	0	3.77501	5.42925	ABCC4
THO complex part of transcription export complex (GO:0000445)		1/6	0.237353	0.526663	0	0	3.77501	5.42925	THOC2
integral component of cytoplasmic side of endoplasmic reticulum membrane (GO:0071458)		1/6	0.237353	0.529297	0	0	3.77501	5.42925	HM13
gamma-secretase complex (GO:0070765)		1/6	0.237353	0.531957	0	0	3.77501	5.42925	NCSTN
AP-1 adaptor complex (GO:0030121)		1/6	0.237353	0.534643	0	0	3.77501	5.42925	AP1G2
MICOS complex (GO:0061617)		1/6	0.237353	0.537357	0	0	3.77501	5.42925	IMMT
cytoplasmic dynein complex (GO:0005868)		2/21	0.236764	0.53876	0	0	2.15715	3.10778	DYNC1I2;DYNC1H1
preribosome (GO:0030684)		5/75	0.236298	0.540455	0	0	1.51	2.17843	RPS7;WDR3;SRFBP1;RIOK1;ZNF622
telomerase holoenzyme complex (GO:0005697)		2/22	0.253363	0.55122	0	0	2.0591	2.827	DKC1;HNRNPU
endocytic patch (GO:0061645)		1/7	0.271034	0.559635	0	0	3.23572	4.22427	WASL
integral component of Golgi membrane (GO:0030173)		3/40	0.258739	0.560183	0	0	1.69875	2.2966	SYT4;RER1;STEAP2
membrane raft (GO:0045121)		7/119	0.272799	0.560684	0	0	1.33236	1.73076	ITGB1;APP;STX12;STOML2;ANXA2;AHNAK;CTSD
micro-ribonucleoprotein complex (GO:0035068)		1/7	0.271034	0.562237	0	0	3.23572	4.22427	XPO5
mitochondrial proton-transporting ATP synthase complex, coupling factor F(o) (GO:0000276)		1/7	0.271034	0.564865	0	0	3.23572	4.22427	ATP5F1
oxoglutarate dehydrogenase complex (GO:0045252)		1/7	0.271034	0.567517	0	0	3.23572	4.22427	DLST
actin cortical patch (GO:0030479)		1/7	0.271034	0.570194	0	0	3.23572	4.22427	WASL
extrinsic component of endosome membrane (GO:0031313)		1/7	0.271034	0.572896	0	0	3.23572	4.22427	SNX5
flotillin complex (GO:0016600)		1/7	0.271034	0.575624	0	0	3.23572	4.22427	CDH1
Golgi trans cisterna (GO:0000138)		1/7	0.271034	0.578378	0	0	3.23572	4.22427	HID1
U5 snRNP (GO:0005682)		2/23	0.269986	0.578912	0	0	1.96957	2.57893	SNRNP200;PRPF8
pre-autophagosomal structure (GO:0000407)		2/23	0.269986	0.581709	0	0	1.96957	2.57893	STX12;TRAPPC8
endosome lumen (GO:0031904)		2/24	0.286598	0.583665	0	0	1.8875	2.35877	APP;LNPEP
calcium channel complex (GO:0034704)		2/24	0.286598	0.586342	0	0	1.8875	2.35877	MICU1;CALM1
clathrin coat of trans-Golgi network vesicle (GO:0030130)		1/8	0.303229	0.595771	0	0	2.83126	3.37845	AP1G2
perinuclear endoplasmic reticulum (GO:0097038)		1/8	0.303229	0.598407	0	0	2.83126	3.37845	BCAP31
HFE-transferrin receptor complex (GO:1990712)		1/8	0.303229	0.601067	0	0	2.83126	3.37845	TFRC
unconventional myosin complex (GO:0016461)		1/8	0.303229	0.60375	0	0	2.83126	3.37845	MYL6
Golgi medial cisterna (GO:0005797)		1/8	0.303229	0.606458	0	0	2.83126	3.37845	HID1
cyclin/CDK positive transcription elongation factor complex (GO:0008024)		1/8	0.303229	0.609189	0	0	2.83126	3.37845	TAF7
spectrin-associated cytoskeleton (GO:0014731)		1/8	0.303229	0.611946	0	0	2.83126	3.37845	EPB41
microvillus membrane (GO:0031528)		1/8	0.303229	0.614728	0	0	2.83126	3.37845	SLC9A3R1
MLL1 complex (GO:0071339)		2/27	0.336068	0.627139	0	0	1.67778	1.82952	TAF7;PRPF31
myofibril (GO:0030016)		2/27	0.336068	0.629774	0	0	1.67778	1.82952	SCO1;SCO2
MLL1/2 complex (GO:0044665)		2/27	0.336068	0.632432	0	0	1.67778	1.82952	TAF7;PRPF31
U12-type spliceosomal complex (GO:0005689)		2/27	0.336068	0.635111	0	0	1.67778	1.82952	SF3B3;DHX15
RNAi effector complex (GO:0031332)		1/9	0.334004	0.636605	0	0	2.51667	2.75979	DDX6
mitochondrial small ribosomal subunit (GO:0005763)		2/27	0.336068	0.637814	0	0	1.67778	1.82952	MRPS9;MRPS22
signal recognition particle (GO:0048500)		1/9	0.334004	0.639337	0	0	2.51667	2.75979	SRP54
endoplasmic reticulum quality control compartment (GO:0044322)		1/9	0.334004	0.642093	0	0	2.51667	2.75979	EDEM3
RISC complex (GO:0016442)		1/9	0.334004	0.644873	0	0	2.51667	2.75979	DDX6
mitochondrial outer membrane translocase complex (GO:0005742)		1/9	0.334004	0.647676	0	0	2.51667	2.75979	TOMM70
intermediate filament (GO:0005882)		3/46	0.331827	0.6491	0	0	1.47718	1.62954	DSP;MICAL1;EPPK1
MutLalpha complex (GO:0032389)		1/9	0.334004	0.650505	0	0	2.51667	2.75979	MLH1
polysomal ribosome (GO:0042788)		2/28	0.352349	0.654782	0	0	1.61786	1.68764	LARP4B;ZC3H15
preribosome, small subunit precursor (GO:0030688)		1/10	0.36342	0.672554	0	0	2.26501	2.29263	RIOK1
spindle pole centrosome (GO:0031616)		1/11	0.391539	0.721598	0	0	2.0591	1.93075	NUMA1
tertiary granule membrane (GO:0070821)		4/73	0.403755	0.741048	0	0	1.2411	1.12561	VAMP8;RAB14;COPB1;UBR4
neurotransmitter receptor complex (GO:0098878)		1/12	0.418418	0.755524	0	0	1.8875	1.64454	DLG1
nuclear exosome (RNase complex) (GO:0000176)		1/12	0.418418	0.758595	0	0	1.8875	1.64454	DIS3
pericentric heterochromatin (GO:0005721)		1/12	0.418418	0.761691	0	0	1.8875	1.64454	ATRX
U4 snRNP (GO:0005687)		1/12	0.418418	0.764813	0	0	1.8875	1.64454	PRPF31
chromosome (GO:0005694)		5/97	0.427518	0.768842	0	0	1.16753	0.992119	HIST1H4A;HMGB2;HNRNPU;HMGB1;SMC2
nuclear telomere cap complex (GO:0000783)		1/13	0.44411	0.789136	0	0	1.74231	1.41421	XRCC5
nuclear nucleosome (GO:0000788)		1/13	0.44411	0.792292	0	0	1.74231	1.41421	HIST1H4A
DNA-directed RNA polymerase I complex (GO:0005736)		1/13	0.44411	0.795474	0	0	1.74231	1.41421	POLR1C
small-subunit processome (GO:0032040)		2/35	0.461404	0.816611	0	0	1.29429	1.00111	RPS7;WDR3
transcription factor TFTC complex (GO:0033276)		1/14	0.468668	0.822937	0	0	1.61786	1.22611	TAF7
integral component of peroxisomal membrane (GO:0005779)		1/14	0.468668	0.82619	0	0	1.61786	1.22611	ABCD1
lamellar body (GO:0042599)		1/15	0.492143	0.854069	0	0	1.51	1.07057	CKAP4
synaptonemal structure (GO:0099086)		1/15	0.492143	0.857406	0	0	1.51	1.07057	MLH1
keratin filament (GO:0045095)		1/15	0.492143	0.860768	0	0	1.51	1.07057	EPPK1
pericentriolar material (GO:0000242)		1/16	0.514582	0.869331	0	0	1.41563	0.940545	NEDD1
PML body (GO:0016605)		3/62	0.519775	0.871502	0	0	1.09597	0.717159	ATRX;RPA1;MTOR
NuRD complex (GO:0016581)		1/16	0.514582	0.872637	0	0	1.41563	0.940545	CHD4
vacuole (GO:0005773)		3/62	0.519775	0.87479	0	0	1.09597	0.717159	TBC1D5;HTT;STX3
nuclear cyclin-dependent protein kinase holoenzyme complex (GO:0019908)		1/16	0.514582	0.875967	0	0	1.41563	0.940545	TAF7
BLOC-1 complex (GO:0031083)		1/16	0.514582	0.879324	0	0	1.41563	0.940545	STX12
vacuolar proton-transporting V-type ATPase complex (GO:0016471)		1/16	0.514582	0.882706	0	0	1.41563	0.940545	ATP6V1C1
CHD-type complex (GO:0090545)		1/16	0.514582	0.886114	0	0	1.41563	0.940545	CHD4
endoplasmic reticulum lumen (GO:0005788)		12/270	0.532379	0.889293	0	0	1.00667	0.634603	APP;LRPAP1;ERP44;VCPIP1;GANAB;GOLM1;CANX;ERP29;MIA3;PPIB;PDIA5;CKAP4
DNA-directed RNA polymerase complex (GO:0000428)		1/16	0.514582	0.889548	0	0	1.41563	0.940545	POLR1C
mitochondrial respiratory chain complex IV (GO:0005751)		1/17	0.53603	0.89205	0	0	1.33236	0.830811	COX4I1
autophagosome (GO:0005776)		3/64	0.541344	0.897544	0	0	1.06172	0.651579	TBC1D5;HTT;PRKD1
heterochromatin (GO:0000792)		2/41	0.545834	0.901637	0	0	1.10488	0.66894	ATRX;TNKS1BP1
nuclear euchromatin (GO:0005719)		1/18	0.556532	0.909206	0	0	1.25834	0.737424	CTNNB1
DNA-directed RNA polymerase III complex (GO:0005666)		1/18	0.556532	0.912548	0	0	1.25834	0.737424	POLR1C
autophagosome membrane (GO:0000421)		1/18	0.556532	0.915916	0	0	1.25834	0.737424	PRKD1
euchromatin (GO:0000791)		1/21	0.612765	0.979545	0	0	1.07857	0.528258	CTNNB1
melanosome (GO:0042470)		1/21	0.612765	0.983069	0	0	1.07857	0.528258	TMEM33
pigment granule (GO:0048770)		1/21	0.612765	0.986618	0	0	1.07857	0.528258	TMEM33
platelet dense granule (GO:0042827)		1/21	0.612765	0.990193	0	0	1.07857	0.528258	ABCC4
centriole (GO:0005814)		4/95	0.609059	0.991387	0	0	0.953687	0.472877	NEDD1;DCTN1;HTT;RAN
nuclear transcription factor complex (GO:0044798)		3/71	0.612196	0.99287	0	0	0.957045	0.469625	TRIM28;STAT3;HNRNPU
transcriptionally active chromatin (GO:0035327)		1/22	0.629879	1	0	0	1.02955	0.475885	PSIP1
early endosome membrane (GO:0031901)		3/73	0.631037	1	0	0	0.930824	0.428544	RAB14;SNX5;SNX6
chromosome, centromeric region (GO:0000775)		2/49	0.643279	1	0	0	0.924492	0.407864	RCC2;ATRX
kinesin complex (GO:0005871)		2/50	0.654225	1	0	0	0.906002	0.38442	KIF5B;KIF21A
microtubule organizing center part (GO:0044450)		5/126	0.658359	1	0	0	0.898812	0.375708	NEDD1;DCTN1;HTT;CLASP1;RAN
mitochondrial respiratory chain complex I (GO:0005747)		2/51	0.664901	1	0	0	0.888238	0.362505	NDUFB11;FOXRED1
serine/threonine protein kinase complex (GO:1902554)		1/25	0.676821	1	0	0	0.906002	0.353657	PHKB
mitotic spindle pole (GO:0097431)		1/25	0.676821	1	0	0	0.906002	0.353657	NUMA1
nuclear inner membrane (GO:0005637)		1/25	0.676821	1	0	0	0.906002	0.353657	TM7SF2
preribosome, large subunit precursor (GO:0030687)		1/26	0.691107	1	0	0	0.871156	0.321858	ZNF622
ER to Golgi transport vesicle membrane (GO:0012507)		2/54	0.695336	1	0	0	0.838891	0.30482	LMAN1;USO1
synaptonemal complex (GO:0000795)		1/28	0.717814	1	0	0	0.808931	0.268196	MLH1
Golgi cisterna membrane (GO:0032580)		1/28	0.717814	1	0	0	0.808931	0.268196	TMEM115
sarcoplasmic reticulum (GO:0016529)		1/29	0.73029	1	0	0	0.781036	0.24549	ATP2A2
multivesicular body (GO:0005771)		1/29	0.73029	1	0	0	0.781036	0.24549	TSG101
sarcoplasm (GO:0016528)		1/31	0.753613	1	0	0	0.730647	0.206682	ATP2A2
cation channel complex (GO:0034703)		2/65	0.787847	1	0	0	0.696925	0.166182	MICU1;CALM1
phagocytic vesicle membrane (GO:0030670)		1/38	0.820482	1	0	0	0.596054	0.117937	VAMP8
ionotropic glutamate receptor complex (GO:0008328)		1/39	0.828423	1	0	0	0.580771	0.109319	DLG1
aggresome (GO:0016235)		1/41	0.843267	1	0	0	0.55244	0.0941751	EEF2
dendrite (GO:0030425)		6/215	0.917074	1	0	0	0.632095	0.0547188	MME;CDK5;OPA1;ACAD9;RACK1;HTT
histone methyltransferase complex (GO:0035097)		1/49	0.890876	1	0	0	0.462246	0.0534127	PRMT5
mitochondrial large ribosomal subunit (GO:0005762)		1/52	0.904733	1	0	0	0.435578	0.0436079	MRPL37
nuclear DNA-directed RNA polymerase complex (GO:0055029)		1/52	0.904733	1	0	0	0.435578	0.0436079	POLR1C
chromosomal region (GO:0098687)		1/76	0.96788	1	0	0	0.298027	0.00972984	RCC2
cullin-RING ubiquitin ligase complex (GO:0031461)		3/181	0.98782	1	0	0	0.375415	0.00460049	DDB1;CAND1;CUL4B
Golgi lumen (GO:0005796)		1/98	0.988156	1	0	0	0.231123	0.00275373	APP
integral component of plasma membrane (GO:0005887)		39/1463	0.999878	1	0	0	0.603795	7.382e-05	APP;SLC25A3;TFRC;ATP2A2;SLC1A5;PHB;MAGT1;CLCN3;PTPRF;TM7SF2;PGRMC1;NCSTN;ALCAM;LAMP1;LMAN2;BSG;DHX15;BCAP29;YKT6;SLC12A2;BCAP31;ABCC4;MME;GOLM1;SIGMAR1;ATP2B4;M6PR;LNPEP;ATP2B1;IGF2R;DLG1;NPC1;SLMAP;CD9;PLXNB2;PRKD1;SLC25A11;STEAP2;SLC25A13
